# Supplementary material for: [2-Amino-4,6-bis­(2-pyrid­yl)-1,3,5-tri­azine-κ3 N 4,N 5,N 6]dichloridocadmium(II)
Source: Acta Crystallogr Sect E Struct Rep Online. 2011 Apr 29;67(Pt 5):m638. doi: 10.1107/S1600536811012517 (PMC3089071; doi:10.1107/S1600536811012517)
Supplement: Supplementary file 1 [file e-67-0m638-sup1.cif]

##############################################################################
#                                                                            #
# This CIF contains the data in a paper accepted for publication in          #
# Acta Crystallographica Section E. It conforms to the requirements of       #
# Notes for Authors for Acta Crystallographica Section E, and has been       #
# peer reviewed under the auspices of the IUCr Commission on Journals.       #
#                                                                            #
# Full details of the Crystallographic Information File format               #
# are given in the paper "The Crystallographic Information File (CIF):       #
# a New Standard Archive File for Crystallography" by S. R. Hall, F. H.      #
# Allen and I. D. Brown [Acta Cryst. (1991), A47, 655-685].                  #
#                                                                            #
# The current version of the core CIF dictionary is obtainable from          #
# ftp://ftp.iucr.org/pub/cif_core.dic.                                       #
#                                                                            #
# Software is freely available for graphical display of the structure(s)     #
# in this CIF. For information consult the CIF software page                 #
# http://www.iucr.org/resources/cif/software.                                #
#                                                                            #
# This file may be used for bona fide research purposes within the           #
# scientific community so long as proper attribution is given to the journal # 
# article from which it was obtained.                                        #
#                                                                            #
##############################################################################
data_I
_audit_creation_method     SHELXL-97
_chemical_name_systematic
;
[2-Amino-4,6-bis(2-pyridyl)-1,3,5-triazine-
\k^3^<i>N</i>^4^,<i>N</i>^5^,<i>N</i>^6^]dichloridocadmium(II)
;
_chemical_name_common     ?
_chemical_formula_moiety     'C13 H10 Cd Cl2 N6'
_chemical_formula_sum     'C13 H10 Cd Cl2 N6'
_chemical_formula_iupac     '[Cd Cl2 (C13 H10 N6)]'
_chemical_formula_weight     433.58
_chemical_melting_point     ?
_symmetry_cell_setting     triclinic
_symmetry_space_group_name_H-M     'P -1'
_symmetry_space_group_name_Hall     '-P 1'
loop_
    _symmetry_equiv_pos_as_xyz
    'x, y, z'
    '-x, -y, -z'
_cell_length_a     8.8750(6)
_cell_length_b     9.2010(7)
_cell_length_c     10.2677(7)
_cell_angle_alpha     82.5151(9)
_cell_angle_beta     65.6360(10)
_cell_angle_gamma     82.7980(10)
_cell_volume     754.89(9)
_cell_formula_units_Z     2
_cell_measurement_reflns_used     2588
_cell_measurement_theta_min     2.19
_cell_measurement_theta_max     24.99
_cell_measurement_temperature     293(2)
_exptl_crystal_description     block
_exptl_crystal_colour     colourless
_exptl_crystal_size_max     0.34
_exptl_crystal_size_mid     0.31
_exptl_crystal_size_min     0.28
_exptl_crystal_density_diffrn     1.908
_exptl_crystal_density_meas     ?
_exptl_crystal_density_method     'not measured'
_exptl_crystal_F_000     424
_exptl_absorpt_coefficient_mu     1.804
_exptl_absorpt_correction_type     multi-scan
_exptl_absorpt_process_details     '(SADABS; Bruker, 2005)'
_exptl_absorpt_correction_T_min     0.5807
_exptl_absorpt_correction_T_max     0.6358
_exptl_special_details
;
;
_diffrn_ambient_temperature     293(2)
_diffrn_radiation_type     MoK\a
_diffrn_radiation_wavelength     0.71073
_diffrn_radiation_source     'fine-focus sealed tube'
_diffrn_radiation_monochromator     graphite
_diffrn_measurement_device_type     'Bruker SMART APEX CCD detector'
_diffrn_measurement_method     '\f and \w'
_diffrn_detector_area_resol_mean     ?
_diffrn_reflns_number     5102
_diffrn_reflns_av_R_equivalents     0.0137
_diffrn_reflns_av_sigmaI/netI     0.0219
_diffrn_reflns_theta_min     2.19
_diffrn_reflns_theta_max     24.99
_diffrn_reflns_theta_full     24.99
_diffrn_measured_fraction_theta_max     0.973
_diffrn_measured_fraction_theta_full     0.973
_diffrn_reflns_limit_h_min     -10
_diffrn_reflns_limit_h_max     10
_diffrn_reflns_limit_k_min     -10
_diffrn_reflns_limit_k_max     10
_diffrn_reflns_limit_l_min     -12
_diffrn_reflns_limit_l_max     12
_diffrn_standards_number     ?
_diffrn_standards_interval_count     ?
_diffrn_standards_interval_time     ?
_diffrn_standards_decay_%     0
_refine_special_details
;
Refinement of <i>F</i>^2^ against ALL reflections. The weighted <i>R</i>-factor
<i>wR</i> and goodness of fit <i>S</i> are based on <i>F</i>^2^, conventional
<i>R</i>-factors <i>R</i> are based on <i>F</i>, with <i>F</i> set to zero for
negative <i>F</i>^2^. The threshold expression of <i>F</i>^2^ >
\s(<i>F</i>^2^) is used only for calculating <i>R</i>-factors(gt) <i>etc</i>.
and is not relevant to the choice of reflections for refinement.
<i>R</i>-factors based on <i>F</i>^2^ are statistically about twice as large
as those based on <i>F</i>, and <i>R</i>- factors based on ALL data will be
even larger.
;
_reflns_number_total     2588
_reflns_number_gt     2499
_reflns_threshold_expression     I>2\s(I)
_refine_ls_structure_factor_coef     Fsqd
_refine_ls_matrix_type     full
_refine_ls_R_factor_all     0.0205
_refine_ls_R_factor_gt     0.0196
_refine_ls_wR_factor_gt     0.0547
_refine_ls_wR_factor_ref     0.0559
_refine_ls_goodness_of_fit_ref     1.013
_refine_ls_restrained_S_all     1.013
_refine_ls_number_reflns     2588
_refine_ls_number_parameters     199
_refine_ls_number_restraints     0
_refine_ls_hydrogen_treatment     constr
_refine_ls_weighting_scheme     calc
_refine_ls_weighting_details
         'calc w=1/[\s^2^(Fo^2^)+(0.0354P)^2^+0.2818P] where P=(Fo^2^+2Fc^2^)/3'
_atom_sites_solution_hydrogens     geom
_atom_sites_solution_primary     direct
_atom_sites_solution_secondary     difmap
_refine_ls_shift/su_max     0.001
_refine_ls_shift/su_mean     0.000
_refine_diff_density_max     0.279
_refine_diff_density_min     -0.302
_refine_ls_extinction_method     none
_refine_ls_extinction_coef     ?
loop_
    _atom_type_symbol
    _atom_type_description
    _atom_type_scat_dispersion_real
    _atom_type_scat_dispersion_imag
    _atom_type_scat_source
    'C' 'C' 0.0033 0.0016
                         'International Tables Vol C Tables 4.2.6.8 and 6.1.1.4'
    'H' 'H' 0.0000 0.0000
                         'International Tables Vol C Tables 4.2.6.8 and 6.1.1.4'
    'N' 'N' 0.0061 0.0033
                         'International Tables Vol C Tables 4.2.6.8 and 6.1.1.4'
    'Cl' 'Cl' 0.1484 0.1585
                         'International Tables Vol C Tables 4.2.6.8 and 6.1.1.4'
    'Cd' 'Cd' -0.8075 1.2024
                         'International Tables Vol C Tables 4.2.6.8 and 6.1.1.4'
_computing_data_collection     'SMART (Bruker, 2005)'
_computing_cell_refinement     'SAINT (Bruker, 2005)'
_computing_data_reduction     'SAINT (Bruker, 2005)'
_computing_structure_solution     'SHELXS97 (Sheldrick, 2008)'
_computing_structure_refinement     'SHELXL97 (Sheldrick, 2008)'
_computing_molecular_graphics     'SHELXTL (Sheldrick, 2008)'
_computing_publication_material     'SHELXTL (Sheldrick, 2008)'
loop_
    _atom_site_type_symbol
    _atom_site_label
    _atom_site_fract_x
    _atom_site_fract_y
    _atom_site_fract_z
    _atom_site_U_iso_or_equiv
    _atom_site_adp_type
    _atom_site_calc_flag
    _atom_site_refinement_flags
    _atom_site_occupancy
    _atom_site_symmetry_multiplicity
    _atom_site_disorder_assembly
    _atom_site_disorder_group
    Cd Cd 0.21372(2) 0.386656(17) 0.788019(17) 0.03420(8) Uani d . 1 1 . .
    Cl Cl1 0.22830(10) 0.26193(9) 1.00530(7) 0.05660(19) Uani d . 1 1 . .
    Cl Cl2 0.41551(8) 0.26525(8) 0.58040(7) 0.04683(16) Uani d . 1 1 . .
    N N1 0.2999(2) 0.6218(2) 0.7893(2) 0.0354(4) Uani d . 1 1 . .
    N N2 0.0652(2) 0.5692(2) 0.7109(2) 0.0316(4) Uani d . 1 1 . .
    N N3 0.0354(2) 0.8157(2) 0.6236(2) 0.0307(4) Uani d . 1 1 . .
    N N4 -0.1444(2) 0.6385(2) 0.6264(2) 0.0332(4) Uani d . 1 1 . .
    N N5 -0.0378(2) 0.2992(2) 0.7962(2) 0.0352(4) Uani d . 1 1 . .
    N N6 -0.1636(3) 0.8735(2) 0.5305(2) 0.0404(5) Uani d . 1 1 . .
    H H6A -0.1322 0.9668 0.5070 0.048 Uiso d R 1 1 . .
    H H6B -0.2468 0.8494 0.5095 0.048 Uiso d R 1 1 . .
    C C1 0.4108(3) 0.6446(3) 0.8398(3) 0.0444(6) Uani d . 1 1 . .
    H H1A 0.4555 0.5567 0.8820 0.053 Uiso d R 1 1 . .
    C C2 0.4571(3) 0.7822(3) 0.8394(3) 0.0472(6) Uani d . 1 1 . .
    H H2A 0.5370 0.7896 0.8800 0.057 Uiso d R 1 1 . .
    C C3 0.3859(3) 0.9019(3) 0.7847(3) 0.0467(6) Uani d . 1 1 . .
    H H3A 0.4194 0.9989 0.7835 0.056 Uiso d R 1 1 . .
    C C4 0.2714(3) 0.8806(3) 0.7307(3) 0.0377(5) Uani d . 1 1 . .
    H H4A 0.2264 0.9664 0.6864 0.045 Uiso d R 1 1 . .
    C C5 0.2318(3) 0.7398(3) 0.7343(2) 0.0303(5) Uani d . 1 1 . .
    C C6 0.1044(3) 0.7081(2) 0.6848(2) 0.0290(5) Uani d . 1 1 . .
    C C7 -0.0883(3) 0.7746(3) 0.5937(2) 0.0321(5) Uani d . 1 1 . .
    C C8 -0.0629(3) 0.5416(2) 0.6838(2) 0.0303(5) Uani d . 1 1 . .
    C C9 -0.1177(3) 0.3903(2) 0.7273(2) 0.0311(5) Uani d . 1 1 . .
    C C10 -0.2455(3) 0.3474(3) 0.7005(3) 0.0381(5) Uani d . 1 1 . .
    H H10A -0.3033 0.4136 0.6498 0.046 Uiso d R 1 1 . .
    C C11 -0.2923(3) 0.2053(3) 0.7456(3) 0.0481(6) Uani d . 1 1 . .
    H H11A -0.3814 0.1696 0.7309 0.058 Uiso d R 1 1 . .
    C C12 -0.2127(3) 0.1126(3) 0.8178(3) 0.0478(6) Uani d . 1 1 . .
    H H12A -0.2415 0.0132 0.8551 0.057 Uiso d R 1 1 . .
    C C13 -0.0864(3) 0.1634(3) 0.8405(3) 0.0427(6) Uani d . 1 1 . .
    H H13A -0.0270 0.0998 0.8914 0.051 Uiso d R 1 1 . .
loop_
    _atom_site_aniso_label
    _atom_site_aniso_U_11
    _atom_site_aniso_U_22
    _atom_site_aniso_U_33
    _atom_site_aniso_U_12
    _atom_site_aniso_U_13
    _atom_site_aniso_U_23
    Cd 0.03892(12) 0.02984(12) 0.03786(12) 0.00290(8) -0.02185(9) -0.00009(8)
    Cl1 0.0672(4) 0.0623(5) 0.0399(3) 0.0064(4) -0.0279(3) 0.0077(3)
    Cl2 0.0430(3) 0.0568(4) 0.0433(3) 0.0013(3) -0.0188(3) -0.0137(3)
    N1 0.0387(10) 0.0315(11) 0.0427(11) 0.0007(8) -0.0245(9) -0.0014(8)
    N2 0.0321(10) 0.0272(10) 0.0403(10) -0.0013(8) -0.0199(8) -0.0015(8)
    N3 0.0352(10) 0.0268(10) 0.0355(10) -0.0027(8) -0.0204(8) 0.0005(8)
    N4 0.0390(10) 0.0284(10) 0.0389(10) -0.0042(8) -0.0236(9) 0.0023(8)
    N5 0.0368(10) 0.0294(11) 0.0401(11) -0.0015(8) -0.0180(9) 0.0021(8)
    N6 0.0485(12) 0.0314(11) 0.0551(13) -0.0068(9) -0.0372(11) 0.0088(9)
    C1 0.0432(14) 0.0467(16) 0.0534(16) 0.0046(12) -0.0312(13) -0.0062(12)
    C2 0.0435(14) 0.0562(18) 0.0551(16) -0.0070(12) -0.0313(13) -0.0081(13)
    C3 0.0494(15) 0.0447(16) 0.0565(16) -0.0134(12) -0.0295(13) -0.0030(12)
    C4 0.0429(13) 0.0329(13) 0.0436(13) -0.0066(10) -0.0237(11) 0.0003(10)
    C5 0.0294(11) 0.0331(13) 0.0303(11) -0.0029(9) -0.0141(9) -0.0025(9)
    C6 0.0315(11) 0.0275(12) 0.0300(11) -0.0012(9) -0.0147(9) -0.0026(9)
    C7 0.0358(12) 0.0307(12) 0.0325(11) -0.0027(9) -0.0172(10) -0.0001(9)
    C8 0.0328(11) 0.0278(12) 0.0317(11) -0.0017(9) -0.0149(9) -0.0017(9)
    C9 0.0323(11) 0.0279(12) 0.0333(11) -0.0016(9) -0.0136(9) -0.0024(9)
    C10 0.0375(12) 0.0340(13) 0.0467(14) -0.0033(10) -0.0211(11) -0.0027(10)
    C11 0.0459(15) 0.0414(15) 0.0608(17) -0.0142(12) -0.0233(13) -0.0007(13)
    C12 0.0489(15) 0.0310(14) 0.0585(17) -0.0117(11) -0.0168(13) 0.0048(12)
    C13 0.0440(14) 0.0315(13) 0.0474(14) -0.0008(11) -0.0166(12) 0.0065(11)
_geom_special_details
;
All e.s.d.'s (except the e.s.d. in the dihedral angle between two l.s. planes)
are estimated using the full covariance matrix. The cell e.s.d.'s are taken
into account individually in the estimation of e.s.d.'s in distances, angles
and torsion angles; correlations between e.s.d.'s in cell parameters are only
used when they are defined by crystal symmetry. An approximate (isotropic)
treatment of cell e.s.d.'s is used for estimating e.s.d.'s involving l.s.
planes.
;
loop_
    _geom_bond_atom_site_label_1
    _geom_bond_atom_site_label_2
    _geom_bond_site_symmetry_2
    _geom_bond_distance
    _geom_bond_publ_flag
    Cd N2 . 2.2679(18) ?
    Cd N1 . 2.387(2) ?
    Cd Cl1 . 2.4176(7) ?
    Cd N5 . 2.433(2) ?
    Cd Cl2 . 2.4431(7) ?
    N1 C1 . 1.336(3) ?
    N1 C5 . 1.349(3) ?
    N2 C6 . 1.331(3) ?
    N2 C8 . 1.337(3) ?
    N3 C6 . 1.324(3) ?
    N3 C7 . 1.362(3) ?
    N4 C8 . 1.311(3) ?
    N4 C7 . 1.356(3) ?
    N5 C13 . 1.333(3) ?
    N5 C9 . 1.348(3) ?
    N6 C7 . 1.321(3) ?
    N6 H6A . 0.9078 ?
    N6 H6B . 0.9080 ?
    C1 C2 . 1.378(4) ?
    C1 H1A . 0.9845 ?
    C2 C3 . 1.373(4) ?
    C2 H2A . 0.9723 ?
    C3 C4 . 1.386(3) ?
    C3 H3A . 0.9727 ?
    C4 C5 . 1.376(3) ?
    C4 H4A . 0.9838 ?
    C5 C6 . 1.489(3) ?
    C8 C9 . 1.485(3) ?
    C9 C10 . 1.384(3) ?
    C10 C11 . 1.385(4) ?
    C10 H10A . 0.9818 ?
    C11 C12 . 1.375(4) ?
    C11 H11A . 0.9664 ?
    C12 C13 . 1.381(4) ?
    C12 H12A . 0.9670 ?
    C13 H13A . 0.9815 ?
loop_
    _geom_angle_atom_site_label_1
    _geom_angle_atom_site_label_2
    _geom_angle_atom_site_label_3
    _geom_angle_site_symmetry_1
    _geom_angle_site_symmetry_3
    _geom_angle
    _geom_angle_publ_flag
    N2 Cd N1 . . 68.97(6) ?
    N2 Cd Cl1 . . 141.58(5) ?
    N1 Cd Cl1 . . 100.97(5) ?
    N2 Cd N5 . . 69.07(7) ?
    N1 Cd N5 . . 134.84(7) ?
    Cl1 Cd N5 . . 101.44(5) ?
    N2 Cd Cl2 . . 108.57(5) ?
    N1 Cd Cl2 . . 109.67(5) ?
    Cl1 Cd Cl2 . . 109.69(3) ?
    N5 Cd Cl2 . . 98.80(5) ?
    C1 N1 C5 . . 117.9(2) ?
    C1 N1 Cd . . 124.73(17) ?
    C5 N1 Cd . . 117.40(14) ?
    C6 N2 C8 . . 116.34(19) ?
    C6 N2 Cd . . 122.13(14) ?
    C8 N2 Cd . . 121.48(15) ?
    C6 N3 C7 . . 114.17(19) ?
    C8 N4 C7 . . 114.62(19) ?
    C13 N5 C9 . . 117.9(2) ?
    C13 N5 Cd . . 125.93(16) ?
    C9 N5 Cd . . 115.21(15) ?
    C7 N6 H6A . . 120.1 ?
    C7 N6 H6B . . 120.9 ?
    H6A N6 H6B . . 119.0 ?
    N1 C1 C2 . . 123.1(2) ?
    N1 C1 H1A . . 115.9 ?
    C2 C1 H1A . . 121.0 ?
    C3 C2 C1 . . 118.6(2) ?
    C3 C2 H2A . . 123.3 ?
    C1 C2 H2A . . 118.0 ?
    C2 C3 C4 . . 119.2(2) ?
    C2 C3 H3A . . 118.6 ?
    C4 C3 H3A . . 122.2 ?
    C5 C4 C3 . . 118.9(2) ?
    C5 C4 H4A . . 122.6 ?
    C3 C4 H4A . . 118.4 ?
    N1 C5 C4 . . 122.3(2) ?
    N1 C5 C6 . . 115.38(19) ?
    C4 C5 C6 . . 122.3(2) ?
    N3 C6 N2 . . 124.7(2) ?
    N3 C6 C5 . . 120.0(2) ?
    N2 C6 C5 . . 115.24(19) ?
    N6 C7 N4 . . 116.1(2) ?
    N6 C7 N3 . . 118.9(2) ?
    N4 C7 N3 . . 124.9(2) ?
    N4 C8 N2 . . 124.9(2) ?
    N4 C8 C9 . . 118.8(2) ?
    N2 C8 C9 . . 116.28(19) ?
    N5 C9 C10 . . 122.5(2) ?
    N5 C9 C8 . . 116.0(2) ?
    C10 C9 C8 . . 121.5(2) ?
    C9 C10 C11 . . 118.7(2) ?
    C9 C10 H10A . . 122.5 ?
    C11 C10 H10A . . 118.8 ?
    C12 C11 C10 . . 119.0(2) ?
    C12 C11 H11A . . 118.6 ?
    C10 C11 H11A . . 122.4 ?
    C11 C12 C13 . . 118.9(2) ?
    C11 C12 H12A . . 123.4 ?
    C13 C12 H12A . . 117.7 ?
    N5 C13 C12 . . 123.0(2) ?
    N5 C13 H13A . . 116.2 ?
    C12 C13 H13A . . 120.8 ?
loop_
    _geom_torsion_atom_site_label_1
    _geom_torsion_atom_site_label_2
    _geom_torsion_atom_site_label_3
    _geom_torsion_atom_site_label_4
    _geom_torsion_site_symmetry_1
    _geom_torsion_site_symmetry_2
    _geom_torsion_site_symmetry_3
    _geom_torsion_site_symmetry_4
    _geom_torsion
    _geom_torsion_publ_flag
    N2 Cd N1 C1 . . . . 174.8(2) ?
    Cl1 Cd N1 C1 . . . . 33.5(2) ?
    N5 Cd N1 C1 . . . . 152.02(19) ?
    Cl2 Cd N1 C1 . . . . -82.2(2) ?
    N2 Cd N1 C5 . . . . -5.55(16) ?
    Cl1 Cd N1 C5 . . . . -146.86(16) ?
    N5 Cd N1 C5 . . . . -28.3(2) ?
    Cl2 Cd N1 C5 . . . . 97.44(16) ?
    N1 Cd N2 C6 . . . . 8.74(16) ?
    Cl1 Cd N2 C6 . . . . 89.73(18) ?
    N5 Cd N2 C6 . . . . 171.65(19) ?
    Cl2 Cd N2 C6 . . . . -95.81(17) ?
    N1 Cd N2 C8 . . . . -173.96(19) ?
    Cl1 Cd N2 C8 . . . . -92.97(18) ?
    N5 Cd N2 C8 . . . . -11.05(17) ?
    Cl2 Cd N2 C8 . . . . 81.49(17) ?
    N2 Cd N5 C13 . . . . -179.5(2) ?
    N1 Cd N5 C13 . . . . -156.69(19) ?
    Cl1 Cd N5 C13 . . . . -38.3(2) ?
    Cl2 Cd N5 C13 . . . . 73.9(2) ?
    N2 Cd N5 C9 . . . . 12.20(16) ?
    N1 Cd N5 C9 . . . . 35.0(2) ?
    Cl1 Cd N5 C9 . . . . 153.32(16) ?
    Cl2 Cd N5 C9 . . . . -94.40(16) ?
    C5 N1 C1 C2 . . . . 0.6(4) ?
    Cd N1 C1 C2 . . . . -179.7(2) ?
    N1 C1 C2 C3 . . . . 0.1(4) ?
    C1 C2 C3 C4 . . . . -0.6(4) ?
    C2 C3 C4 C5 . . . . 0.4(4) ?
    C1 N1 C5 C4 . . . . -0.9(3) ?
    Cd N1 C5 C4 . . . . 179.46(18) ?
    C1 N1 C5 C6 . . . . -177.8(2) ?
    Cd N1 C5 C6 . . . . 2.5(3) ?
    C3 C4 C5 N1 . . . . 0.3(4) ?
    C3 C4 C5 C6 . . . . 177.1(2) ?
    C7 N3 C6 N2 . . . . 2.9(3) ?
    C7 N3 C6 C5 . . . . -175.0(2) ?
    C8 N2 C6 N3 . . . . -6.0(3) ?
    Cd N2 C6 N3 . . . . 171.45(17) ?
    C8 N2 C6 C5 . . . . 172.00(19) ?
    Cd N2 C6 C5 . . . . -10.6(3) ?
    N1 C5 C6 N3 . . . . -177.2(2) ?
    C4 C5 C6 N3 . . . . 5.9(3) ?
    N1 C5 C6 N2 . . . . 4.8(3) ?
    C4 C5 C6 N2 . . . . -172.2(2) ?
    C8 N4 C7 N6 . . . . 177.5(2) ?
    C8 N4 C7 N3 . . . . -3.8(3) ?
    C6 N3 C7 N6 . . . . -179.0(2) ?
    C6 N3 C7 N4 . . . . 2.3(3) ?
    C7 N4 C8 N2 . . . . 0.3(3) ?
    C7 N4 C8 C9 . . . . 178.3(2) ?
    C6 N2 C8 N4 . . . . 4.2(3) ?
    Cd N2 C8 N4 . . . . -173.20(17) ?
    C6 N2 C8 C9 . . . . -173.76(19) ?
    Cd N2 C8 C9 . . . . 8.8(3) ?
    C13 N5 C9 C10 . . . . -0.6(4) ?
    Cd N5 C9 C10 . . . . 168.70(18) ?
    C13 N5 C9 C8 . . . . 178.2(2) ?
    Cd N5 C9 C8 . . . . -12.4(3) ?
    N4 C8 C9 N5 . . . . -174.8(2) ?
    N2 C8 C9 N5 . . . . 3.3(3) ?
    N4 C8 C9 C10 . . . . 4.0(3) ?
    N2 C8 C9 C10 . . . . -177.8(2) ?
    N5 C9 C10 C11 . . . . -0.3(4) ?
    C8 C9 C10 C11 . . . . -179.1(2) ?
    C9 C10 C11 C12 . . . . 1.2(4) ?
    C10 C11 C12 C13 . . . . -1.2(4) ?
    C9 N5 C13 C12 . . . . 0.6(4) ?
    Cd N5 C13 C12 . . . . -167.4(2) ?
    C11 C12 C13 N5 . . . . 0.3(4) ?
loop_
    _geom_hbond_atom_site_label_D
    _geom_hbond_atom_site_label_H
    _geom_hbond_atom_site_label_A
    _geom_hbond_site_symmetry_A
    _geom_hbond_distance_DH
    _geom_hbond_distance_HA
    _geom_hbond_distance_DA
    _geom_hbond_angle_DHA
    N6 H6A N3 2_576 0.91 2.31 3.183(3) 162
    N6 H6B Cl2 2_566 0.91 2.45 3.334(2) 165
    C12 H12A Cl1 2_557 0.97 2.76 3.671(2) 158
    C2 H2A Cl1 2_667 0.97 2.75 3.705(3) 166
    C11 H11A Cl2 1_455 0.97 2.82 3.596(2) 138
data_global
_journal_date_recd_electronic     2011-03-08
_journal_date_accepted     2011-04-04
_journal_name_full     'Acta Crystallographica, Section E'
_journal_year     2011
_journal_volume     67
_journal_issue      5
_journal_page_first     m638
_journal_page_last     m638
_journal_paper_category     QM
_journal_coeditor_code     ZQ2094
_publ_contact_author_name     'Man-Li Cao'
_publ_contact_author_address
;
Department of Chemistry, GuangdongUniversity of Education
Guangzhou
510303
China
;
_publ_contact_author_email     'caoml@mail3.sysu.edu.cn'
_publ_contact_author_fax     ?
_publ_contact_author_phone     '86-13560377541'
_publ_section_title
;\
[2-Amino-4,6-bis(2-pyridyl)-1,3,5-triazine-\k^3^<i>N</i>^4^,<i>N</i>^5^,\
<i>N</i>^6^]dichloridocadmium(II)
;
loop_
    _publ_author_name
    _publ_author_footnote
    _publ_author_address
    'Cao, Man-Li' .
;
Department of Chemistry, Guangdong University of Education
Guangzhou 510303
People's Republic of China
;
    'Shi, Lei' .
;
Department of Chemistry, Guangdong University of Education
Guangzhou 510303
People's Republic of China
;
