# Supplementary material for: [2-Amino-4,6-bis­(2-pyrid­yl)-1,3,5-tri­azine-κ3 N 4,N 5,N 6]dichloridocadmium(II)
Source: Acta Crystallogr Sect E Struct Rep Online. 2011 Apr 29;67(Pt 5):m638. doi: 10.1107/S1600536811012517 (PMC3089071; doi:10.1107/S1600536811012517)
Supplement: Supplementary file 2 [file e-67-0m638-Isup2.hkl]

# 
# h,k,l, Fc-squared, Fo-squared, sigma(Fo-squared) and status flag 
# 
data_I
_shelx_title ' 1 in P-1' 
_shelx_refln_list_code          4 
_shelx_F_calc_maximum      209.47 
_exptl_crystal_F_000       424.00 
_reflns_d_resolution_high  0.8411 
 
loop_ 
 _symmetry_equiv_pos_as_xyz 
 'x, y, z' 
 '-x, -y, -z' 
 
_cell_length_a     8.8750 
_cell_length_b     9.2010 
_cell_length_c    10.2677 
_cell_angle_alpha  82.515 
_cell_angle_beta   65.636 
_cell_angle_gamma  82.798 
 
_shelx_F_squared_multiplier     1.000 
 
loop_ 
 _refln_index_h 
 _refln_index_k 
 _refln_index_l 
 _refln_F_squared_calc 
 _refln_F_squared_meas 
 _refln_F_squared_sigma 
 _refln_observed_status 
   1   0   0     3537.45     3463.50     70.10 o 
   2   0   0     7590.90     7236.13     93.04 o 
   3   0   0     2601.44     2671.82     35.03 o 
   4   0   0     1622.16     1677.33     22.98 o 
   5   0   0     2666.57     2681.58     44.92 o 
   6   0   0     1661.37     1680.81     30.42 o 
   7   0   0      760.10      707.78     22.83 o 
   8   0   0       72.28       70.13      6.47 o 
   9   0   0      225.41      230.20     12.32 o 
  -9   1   0      469.25      474.29     13.58 o 
  -8   1   0       37.30       58.18     13.31 o 
  -7   1   0      277.09      267.65      8.45 o 
  -6   1   0     1503.55     1549.23     28.48 o 
  -5   1   0      417.33      436.40     12.65 o 
  -4   1   0     8019.16     8109.80    103.61 o 
  -3   1   0       60.85       56.41      2.07 o 
  -2   1   0     3476.90     3599.61     46.33 o 
  -1   1   0       50.02       61.13      2.36 o 
   1   1   0     4941.35     4966.14    110.40 o 
   2   1   0      356.08      386.78      5.93 o 
   3   1   0     4079.77     4193.85     79.66 o 
   4   1   0     2293.71     2442.85     32.60 o 
   5   1   0      577.96      507.36     11.22 o 
   6   1   0      249.13      216.19      6.83 o 
   7   1   0      716.23      733.87     18.56 o 
   8   1   0      343.91      328.67     19.68 o 
   9   1   0        1.16        3.55      2.36 o 
  -9   2   0        8.11       12.15      2.49 o 
  -8   2   0      335.90      331.40     10.37 o 
  -7   2   0       74.37       74.94      4.31 o 
  -6   2   0      512.98      506.74     12.14 o 
  -5   2   0      895.17      919.92     16.05 o 
  -4   2   0     1874.74     1902.67     26.23 o 
  -3   2   0     2820.62     2975.80     39.22 o 
  -2   2   0      741.35      750.24     10.85 o 
  -1   2   0     4481.53     4692.67     73.75 o 
   0   2   0     7749.77     7279.82    163.97 o 
   1   2   0     8411.08     8097.22    106.99 o 
   2   2   0      374.19      375.49      7.37 o 
   3   2   0     2595.66     2632.48     42.59 o 
   4   2   0     3052.49     3221.72     42.49 o 
   5   2   0      196.22      203.03      4.45 o 
   6   2   0     3246.90     3311.89     55.41 o 
   7   2   0       53.36       50.95      3.64 o 
   8   2   0      441.60      431.17     11.95 o 
   9   2   0       99.66       94.82      5.41 o 
  -8   3   0      250.41      261.39      9.18 o 
  -7   3   0       24.31       23.94      4.11 o 
  -6   3   0      253.75      265.36     15.52 o 
  -5   3   0      810.47      876.73     14.07 o 
  -4   3   0      117.01      135.84      6.05 o 
  -3   3   0     4565.69     4768.25     61.96 o 
  -2   3   0        9.69        6.47      0.92 o 
  -1   3   0      203.50      184.37      3.58 o 
   0   3   0     1929.84     1980.39     26.20 o 
   1   3   0      490.46      480.27      7.37 o 
   2   3   0     8813.88     8917.00    137.95 o 
   3   3   0      285.44      271.90      6.42 o 
   4   3   0     1198.92     1236.09     22.13 o 
   5   3   0      581.29      589.86     12.42 o 
   6   3   0      822.08      830.61     17.21 o 
   7   3   0      474.03      482.57     12.25 o 
   8   3   0      396.55      388.75     11.22 o 
   9   3   0       88.72       92.27      5.67 o 
  -8   4   0       91.64      101.02      7.98 o 
  -7   4   0      437.69      441.04     13.86 o 
  -6   4   0      386.29      395.01     10.51 o 
  -5   4   0      540.36      559.52     11.66 o 
  -4   4   0       62.41       59.17      2.45 o 
  -3   4   0     2245.95     2337.04     31.91 o 
  -2   4   0     2694.97     2890.71     38.48 o 
  -1   4   0     1515.23     1592.95     35.28 o 
   0   4   0     3648.98     3903.08     50.68 o 
   1   4   0      221.86      245.04      4.64 o 
   2   4   0     5754.00     5893.25     92.23 o 
   3   4   0      238.42      243.12      6.11 o 
   4   4   0      661.09      639.77     14.54 o 
   5   4   0      408.78      416.90      7.88 o 
   6   4   0       27.48       28.35      4.01 o 
   7   4   0      186.42      175.68      6.64 o 
   8   4   0       47.20       44.60      3.74 o 
   9   4   0       61.09       72.11      4.86 o 
  -8   5   0        5.54        2.87      2.73 o 
  -7   5   0      746.83      752.59     25.58 o 
  -6   5   0       48.91       44.72      5.18 o 
  -5   5   0      563.36      548.11     30.65 o 
  -4   5   0      974.67      974.49     44.91 o 
  -3   5   0       13.69       20.54      5.95 o 
  -2   5   0     3186.21     3293.50     45.25 o 
  -1   5   0      272.96      270.20      8.75 o 
   0   5   0     2116.03     2146.55     29.10 o 
   1   5   0      218.00      226.46      4.63 o 
   2   5   0      151.51      133.44      3.99 o 
   3   5   0     1688.44     1706.00     31.33 o 
   4   5   0       73.52       66.10      5.21 o 
   5   5   0        1.39        0.72      0.96 o 
   6   5   0       27.73       30.10      2.76 o 
   7   5   0       73.80       74.97      4.39 o 
   8   5   0      211.94      221.24      8.14 o 
  -7   6   0       98.59       92.80      7.84 o 
  -6   6   0     1240.24     1247.89     36.60 o 
  -5   6   0      113.21      120.66      5.46 o 
  -4   6   0      864.21      886.01     18.75 o 
  -3   6   0      139.90      134.49      5.31 o 
  -2   6   0     2915.09     2956.95     50.24 o 
  -1   6   0     1374.81     1402.77     25.89 o 
   0   6   0     1631.85     1632.70     29.44 o 
   1   6   0      748.64      806.40     12.64 o 
   2   6   0       51.92       64.11      2.77 o 
   3   6   0     1706.28     1711.16     29.63 o 
   4   6   0       99.01       85.51      5.16 o 
   5   6   0      674.59      642.72     14.15 o 
   6   6   0      173.64      175.02      7.44 o 
   7   6   0      180.04      161.50      6.48 o 
   8   6   0      381.55      365.54     11.13 o 
  -6   7   0      841.54      918.20     30.79 o 
  -5   7   0      328.15      337.37     10.42 o 
  -4   7   0      590.51      561.03     13.89 o 
  -3   7   0      574.07      573.34     14.08 o 
  -2   7   0       31.80       30.55      2.99 o 
  -1   7   0     1311.26     1344.23     25.80 o 
   0   7   0        4.42        3.91      1.40 o 
   1   7   0     2129.41     2176.27     53.47 o 
   2   7   0      880.91      873.31     25.12 o 
   3   7   0      159.52      168.20      8.50 o 
   4   7   0      922.08      886.98     19.44 o 
   5   7   0      176.34      175.93      6.21 o 
   6   7   0      318.63      336.95      9.75 o 
   7   7   0        2.90        5.31      2.12 o 
  -5   8   0      920.06      953.53     21.67 o 
  -4   8   0      126.24      115.33      5.83 o 
  -3   8   0     2007.05     1991.28     37.27 o 
  -2   8   0     2444.60     2418.43     43.45 o 
  -1   8   0      333.18      316.85     13.80 o 
   0   8   0     1835.93     1862.37     47.73 o 
   1   8   0      657.39      715.88     22.39 o 
   2   8   0      858.19      900.64     26.70 o 
   3   8   0       18.08       23.90      3.71 o 
   4   8   0     1224.83     1124.68     32.26 o 
   5   8   0      194.43      205.29     10.67 o 
   6   8   0      265.19      268.91     12.81 o 
   7   8   0       39.18       39.02      5.18 o 
  -4   9   0      158.07      182.38     10.51 o 
  -3   9   0      461.69      444.12     15.24 o 
  -2   9   0      908.90      893.25     20.21 o 
  -1   9   0       23.71       19.94      3.67 o 
   0   9   0      839.37      807.31     25.26 o 
   1   9   0      291.89      260.79     12.07 o 
   2   9   0      152.01      195.32     10.25 o 
   3   9   0       29.41       43.46      5.14 o 
   4   9   0       82.41       62.56      6.12 o 
   5   9   0      331.45      331.86     14.77 o 
  -3  10   0       58.75       69.00      6.96 o 
  -2  10   0      166.07      181.46     10.57 o 
  -1  10   0      154.56      137.62      9.03 o 
   0  10   0      150.32      138.84      8.99 o 
   1  10   0      506.14      474.97     18.48 o 
   2  10   0       59.70       68.76      6.40 o 
   3  10   0      294.02      298.93     14.10 o 
   4  10   0       58.71       58.12      6.19 o 
  -3 -10   1       75.24       71.91      7.00 o 
  -2 -10   1      128.00      134.09      9.06 o 
  -1 -10   1       24.12       35.03      5.07 o 
   0 -10   1      400.06      379.37     16.34 o 
   1 -10   1      112.94      112.19      8.38 o 
   2 -10   1       99.26       84.41      5.38 o 
   3 -10   1      244.26      266.66      9.92 o 
  -5  -9   1        6.84        9.69      3.18 o 
  -4  -9   1      323.33      316.25     14.38 o 
  -3  -9   1       35.33       34.54      4.83 o 
  -2  -9   1      333.84      316.98     14.03 o 
  -1  -9   1      475.84      483.12     18.09 o 
   0  -9   1       70.74       71.17      4.62 o 
   1  -9   1     1319.13     1280.19     26.59 o 
   2  -9   1        2.16        3.08      1.58 o 
   3  -9   1      405.74      369.13     11.50 o 
   4  -9   1      151.63      155.25      7.09 o 
  -6  -8   1      139.13      146.72      9.59 o 
  -5  -8   1      326.47      309.22     14.10 o 
  -4  -8   1      551.43      490.50     18.37 o 
  -3  -8   1     1096.91     1021.14     30.23 o 
  -2  -8   1      132.00      120.26      7.63 o 
  -1  -8   1     1199.98     1150.95     23.58 o 
   0  -8   1      316.90      299.82      9.28 o 
   1  -8   1     1458.53     1434.74     28.20 o 
   2  -8   1       17.03       19.03      2.72 o 
   3  -8   1      349.52      327.97     10.14 o 
   4  -8   1       93.56       98.36      6.35 o 
   5  -8   1       31.66       31.95      3.51 o 
   6  -8   1      442.87      491.52     20.57 o 
  -7  -7   1      164.46      165.64     11.32 o 
  -6  -7   1      108.07      111.03     10.83 o 
  -5  -7   1      559.61      590.96     20.64 o 
  -4  -7   1       24.16       29.95      4.20 o 
  -3  -7   1     1665.97     1707.60     44.58 o 
  -2  -7   1      286.57      268.31     11.37 o 
  -1  -7   1      967.44      984.77     20.23 o 
   0  -7   1      968.65      976.33     20.01 o 
   1  -7   1       54.90       50.05      3.43 o 
   2  -7   1     1121.87     1119.75     29.83 o 
   3  -7   1        0.49        2.27      1.32 o 
   4  -7   1      787.48      796.13     18.11 o 
   5  -7   1      219.34      213.84      7.92 o 
   6  -7   1      390.07      430.43     18.30 o 
   7  -7   1      615.68      680.89     26.07 o 
  -7  -6   1      236.32      231.52      8.28 o 
  -6  -6   1       38.47       44.13      3.53 o 
  -5  -6   1      104.16       95.61      5.55 o 
  -4  -6   1      900.41      883.29     17.71 o 
  -3  -6   1      339.20      333.51     10.27 o 
  -2  -6   1     3630.92     3698.22     49.44 o 
  -1  -6   1        2.78        1.65      1.05 o 
   0  -6   1     2218.47     2288.17     39.74 o 
   1  -6   1     1944.90     2020.13     51.00 o 
   2  -6   1     3049.28     3061.17    151.48 o 
   3  -6   1     1544.42     1611.12     29.92 o 
   4  -6   1      836.79      845.50     18.06 o 
   5  -6   1      954.70     1000.63     21.15 o 
   7  -6   1     1202.27     1252.65     37.65 o 
  -8  -5   1      103.72      105.80      7.63 o 
  -7  -5   1      925.16      932.70     23.01 o 
  -6  -5   1     1485.07     1491.45     28.40 o 
  -5  -5   1        3.27        5.36      1.45 o 
  -4  -5   1     1366.19     1295.96     98.46 o 
  -3  -5   1      444.48      416.72     16.41 o 
  -2  -5   1     3298.86     3355.54     44.72 o 
  -1  -5   1     1278.21     1216.06     17.54 o 
   0  -5   1     1417.84     1541.49     21.53 o 
   1  -5   1     3718.49     3753.84     61.59 o 
   2  -5   1      108.94      131.24     16.94 o 
   3  -5   1     5761.66     5352.02    336.46 o 
   4  -5   1      146.34      150.06      5.57 o 
   5  -5   1      958.97      979.81     19.99 o 
   6  -5   1      573.80      597.33     20.68 o 
   7  -5   1      120.66      120.30      8.47 o 
   8  -5   1      473.44      486.31     19.84 o 
  -8  -4   1       12.36       15.39      2.59 o 
  -7  -4   1       63.89       64.28      4.24 o 
  -6  -4   1     1534.23     1546.40     29.13 o 
  -5  -4   1      107.35      110.75      5.48 o 
  -4  -4   1      206.64      197.67      5.97 o 
  -3  -4   1     3061.75     3148.52     51.37 o 
  -2  -4   1     1832.83     2164.81     29.43 o 
  -1  -4   1     2667.09     2540.65     33.85 o 
   0  -4   1        5.94       11.36      1.93 o 
   1  -4   1     2311.36     2328.62     38.93 o 
   2  -4   1     2691.76     2671.39     35.49 o 
   3  -4   1      230.87      191.83      4.56 o 
   4  -4   1      659.16      585.90      9.94 o 
   5  -4   1      410.38      407.53      9.53 o 
   6  -4   1      699.69      696.90     15.09 o 
   7  -4   1      117.18      125.09      8.26 o 
   8  -4   1      375.91      400.05     16.97 o 
  -9  -3   1        7.48        6.31      1.91 o 
  -8  -3   1       52.76       54.46      4.15 o 
  -7  -3   1      564.59      572.70     14.14 o 
  -6  -3   1       83.51       82.99      7.09 o 
  -5  -3   1      909.73      860.45     17.32 o 
  -4  -3   1       36.23       32.59      2.40 o 
  -3  -3   1     2587.97     2688.40     63.77 o 
  -2  -3   1     3100.70     3225.54     42.34 o 
  -1  -3   1     2059.45     2029.29     27.10 o 
   0  -3   1      529.55      484.51      7.32 o 
   1  -3   1      532.12      531.16     15.15 o 
   2  -3   1     1484.58     1501.17     20.48 o 
   3  -3   1     3357.08     3737.73     48.94 o 
   4  -3   1     2230.92     2193.42     30.03 o 
   5  -3   1      107.46      100.24      3.82 o 
   6  -3   1      436.07      436.97     10.71 o 
   7  -3   1      411.28      391.98     10.60 o 
   8  -3   1      332.25      328.65     13.37 o 
   9  -3   1     1850.75     1819.73     35.44 o 
  -9  -2   1       96.08       97.55      9.38 o 
  -8  -2   1       64.68       69.49      4.45 o 
  -7  -2   1      318.93      309.77     24.44 o 
  -6  -2   1       54.23       51.21      6.12 o 
  -5  -2   1     2368.28     2457.49     42.00 o 
  -4  -2   1       10.29       13.58      0.99 o 
  -3  -2   1     1031.47     1082.47     19.37 o 
  -2  -2   1      453.08      447.39     12.34 o 
  -1  -2   1      346.93      350.61      5.67 o 
   0  -2   1     5375.39     5265.26     67.53 o 
   1  -2   1      696.28      743.90     13.23 o 
   2  -2   1     2366.12     2415.58     41.45 o 
   3  -2   1      671.47      656.41      9.97 o 
   4  -2   1     1982.83     2149.50     29.22 o 
   5  -2   1     2359.21     2372.57     39.56 o 
   6  -2   1      233.07      230.11      7.23 o 
   7  -2   1      161.05      158.51      6.06 o 
   8  -2   1       56.78       55.14      3.97 o 
   9  -2   1      284.65      290.09      9.93 o 
  -9  -1   1      633.89      624.09     16.43 o 
  -8  -1   1        1.23        4.07      1.65 o 
  -7  -1   1      356.63      353.12     10.23 o 
  -6  -1   1      211.54      197.64      6.75 o 
  -5  -1   1     1135.08     1140.49     21.69 o 
  -4  -1   1     3890.02     4009.79     64.81 o 
  -3  -1   1     1576.23     1592.61     21.68 o 
  -2  -1   1     3644.82     3563.96     56.50 o 
  -1  -1   1     1509.53     1533.96     24.83 o 
   0  -1   1     2124.41     2126.62     48.18 o 
   1  -1   1     3821.45     3825.75     85.69 o 
   2  -1   1     4434.43     4588.31     58.61 o 
   3  -1   1      217.25      193.06      3.82 o 
   4  -1   1       17.63       17.66      1.16 o 
   5  -1   1     2807.23     2884.54     38.66 o 
   6  -1   1       90.59      101.14      4.33 o 
   7  -1   1      341.26      333.25      9.35 o 
   8  -1   1      173.93      172.99      6.80 o 
   9  -1   1       34.35       35.72      3.54 o 
  -9   0   1      275.70      283.55     10.18 o 
  -8   0   1      284.42      290.32      9.70 o 
  -7   0   1      202.82      193.21      7.18 o 
  -6   0   1      981.65      973.78     21.06 o 
  -5   0   1      238.30      218.99      6.70 o 
  -4   0   1     7113.76     6936.09    109.34 o 
  -3   0   1      740.07      742.92     14.04 o 
  -2   0   1      668.41      664.52     13.31 o 
   0   0   1       13.69       -0.59      1.01 o 
   1   0   1     5846.90     5554.51     87.98 o 
   2   0   1     5536.41     5801.15     73.72 o 
   3   0   1     2514.64     2516.81     32.96 o 
   4   0   1      374.76      364.68      6.28 o 
   5   0   1     1943.80     2005.68     27.52 o 
   6   0   1     1514.29     1510.21     27.31 o 
   7   0   1      514.39      501.33     12.22 o 
   8   0   1      289.36      271.84      8.71 o 
   9   0   1       11.27       14.66      2.57 o 
  -9   1   1        1.87        4.13      1.86 o 
  -8   1   1      861.10      836.68     19.42 o 
  -7   1   1       72.32       72.64      4.39 o 
  -6   1   1      842.88      842.01     17.86 o 
  -5   1   1     1893.61     1896.79     33.49 o 
  -4   1   1      180.39      200.71     13.07 o 
  -3   1   1    10384.48    10066.20    127.90 o 
  -2   1   1      197.06      200.57      4.33 o 
   1   1   1     3384.32     3423.46     77.44 o 
   2   1   1     5809.36     5753.81     89.69 o 
   3   1   1     8551.46     8411.54    106.68 o 
   4   1   1     1974.04     1999.88     26.96 o 
   5   1   1        4.09        7.27      0.88 o 
   6   1   1     2899.06     2899.97     48.68 o 
   7   1   1      304.21      306.52      8.77 o 
   8   1   1      886.63      890.02     19.32 o 
   9   1   1      234.94      218.94      8.20 o 
  -8   2   1       56.80       49.95      4.20 o 
  -7   2   1      801.27      822.98     18.56 o 
  -6   2   1      117.14      116.82      5.20 o 
  -5   2   1     1577.91     1578.04     28.70 o 
  -4   2   1     2478.73     2590.33     35.00 o 
  -3   2   1     5353.45     5490.37     70.86 o 
  -2   2   1     2333.70     2299.61     30.51 o 
  -1   2   1     3440.98     3512.74     45.36 o 
   0   2   1     4324.18     4278.24     66.53 o 
   1   2   1      279.54      261.01      5.07 o 
   2   2   1    15710.05    14299.70    255.45 o 
   3   2   1       65.01       68.22      2.02 o 
   4   2   1     4252.73     4295.46     55.79 o 
   5   2   1     1961.07     2068.88     28.38 o 
   6   2   1      335.21      295.08     15.96 o 
   7   2   1     1443.56     1480.03     35.85 o 
   8   2   1      332.28      321.27      9.73 o 
   9   2   1      407.32      396.11     11.66 o 
  -8   3   1      161.57      156.97      7.12 o 
  -7   3   1      820.97      827.05     18.73 o 
  -6   3   1      191.78      197.43      7.06 o 
  -5   3   1      945.47      931.46     31.25 o 
  -4   3   1     2456.49     2490.68     34.09 o 
  -3   3   1       80.80      114.69     13.08 o 
  -2   3   1     7506.86     7463.34     95.41 o 
  -1   3   1      154.90      148.41      3.23 o 
   0   3   1     3001.49     2921.06     46.06 o 
   1   3   1     8683.75     8575.38    133.05 o 
   2   3   1     1871.31     1940.16     31.40 o 
   3   3   1     9462.52     9282.87    143.75 o 
   4   3   1      945.34      927.65     13.82 o 
   5   3   1     1535.47     1559.85     36.39 o 
   6   3   1      168.19      176.21      5.88 o 
   7   3   1     1442.04     1481.00     27.84 o 
   8   3   1      228.19      220.65      7.83 o 
   9   3   1      255.78      262.58      9.16 o 
  -8   4   1      210.07      216.95      9.13 o 
  -7   4   1       46.45       41.19      3.74 o 
  -6   4   1      979.49      988.35     20.77 o 
  -5   4   1        2.81        8.12      3.62 o 
  -4   4   1        3.70        4.92      1.57 o 
  -3   4   1     1274.59     1263.88     18.59 o 
  -2   4   1     1231.46     1246.65     18.02 o 
  -1   4   1     4661.24     4727.55     61.25 o 
   0   4   1      265.74      237.53      5.28 o 
   1   4   1      615.11      648.31     65.33 o 
   2   4   1       87.59      141.56      3.87 o 
   3   4   1     3596.19     3536.07     56.49 o 
   4   4   1      518.88      499.23     10.52 o 
   5   4   1      863.00      846.84     13.39 o 
   6   4   1      173.57      174.65      5.91 o 
   7   4   1        5.41        5.54      1.58 o 
   8   4   1      381.11      396.89     12.02 o 
   9   4   1        0.07        0.95      2.15 o 
  -7   5   1       67.92       71.14      6.65 o 
  -6   5   1      632.48      634.77     22.08 o 
  -5   5   1      472.83      474.75     15.20 o 
  -4   5   1      101.68       94.27      3.38 o 
  -3   5   1      583.86      613.16     10.62 o 
  -2   5   1        1.90        2.59      1.01 o 
  -1   5   1     3985.20     3987.92     52.48 o 
   0   5   1      339.64      372.74      7.75 o 
   1   5   1       11.71       43.64      2.01 o 
   2   5   1      347.93      314.18      7.04 o 
   3   5   1      226.36      218.37      5.72 o 
   4   5   1     2132.53     2070.44     35.02 o 
   5   5   1      795.38      747.35     21.29 o 
   6   5   1     1988.47     1993.54     35.27 o 
   7   5   1     1352.74     1371.22     26.48 o 
   8   5   1      239.59      254.13      8.58 o 
   9   5   1      175.99      202.91     11.69 o 
  -7   6   1      180.74      195.57     11.69 o 
  -6   6   1       48.82       51.51      6.05 o 
  -5   6   1      615.91      641.67     21.94 o 
  -4   6   1      230.50      229.44      7.47 o 
  -3   6   1      733.91      737.15     15.92 o 
  -2   6   1      290.64      280.74      7.89 o 
  -1   6   1     1839.76     1757.78     90.14 o 
   0   6   1     1126.42     1205.33     21.12 o 
   1   6   1     1116.52     1191.67     20.92 o 
   2   6   1     1049.12     1130.91     23.86 o 
   3   6   1       20.36       16.42      1.65 o 
   4   6   1      669.48      635.20     13.21 o 
   5   6   1       13.10       18.39      2.04 o 
   6   6   1     1393.59     1407.73     26.50 o 
   7   6   1      202.93      200.54      7.09 o 
   8   6   1        3.91        2.66      2.06 o 
  -6   7   1       51.22       56.30      6.44 o 
  -4   7   1      157.14      173.56      9.90 o 
  -3   7   1     1045.72     1045.05     21.36 o 
  -2   7   1       68.43       67.50      5.28 o 
  -1   7   1       76.29       80.20      5.28 o 
   0   7   1     1519.97     1506.82     38.42 o 
   1   7   1        5.59        9.90      2.27 o 
   2   7   1      839.95      875.72     24.53 o 
   3   7   1      227.19      241.39      6.68 o 
   4   7   1       12.50       14.88      1.84 o 
   5   7   1      805.17      804.05     17.57 o 
   6   7   1        1.42        2.27      1.32 o 
   7   7   1       66.53       59.80      5.42 o 
   8   7   1       12.42        9.66      3.11 o 
  -5   8   1       32.24       35.17      5.32 o 
  -4   8   1      649.73      679.32     23.55 o 
  -3   8   1       36.77       38.21      4.93 o 
  -2   8   1       49.24       56.30      5.18 o 
  -1   8   1      161.03      161.90      8.50 o 
   0   8   1      965.33      988.29     27.99 o 
   1   8   1      849.31      902.24     26.00 o 
   2   8   1      492.14      524.24     17.50 o 
   3   8   1      773.83      725.12     22.32 o 
   4   8   1        5.57        2.41      1.99 o 
   5   8   1      670.63      639.04     21.03 o 
  -4   9   1      459.20      475.14     19.42 o 
  -3   9   1      735.73      740.27     24.95 o 
  -2   9   1      397.99      382.70     15.40 o 
  -1   9   1      370.95      385.85     15.22 o 
   0   9   1       50.03       50.98      5.21 o 
   1   9   1     1284.56     1375.39     37.76 o 
   2   9   1        4.11        0.66      1.89 o 
   3   9   1     1140.01     1138.89     32.65 o 
   4   9   1      127.69      133.49      8.36 o 
  -2  10   1       26.83       31.67      4.83 o 
  -1  10   1      527.80      517.76     19.25 o 
   0  10   1      139.03      141.99      8.85 o 
   1  10   1      235.24      241.72     11.97 o 
   2  10   1      489.17      528.30     19.53 o 
   3  10   1       37.06       46.50      5.53 o 
  -2 -10   2        1.34        5.25      2.55 o 
  -1 -10   2      182.84      161.83     10.18 o 
   0 -10   2      172.57      189.00     14.12 o 
   1 -10   2      349.49      375.57     12.12 o 
   2 -10   2      258.38      265.35      9.94 o 
  -4  -9   2       12.95       11.06      3.46 o 
  -3  -9   2      323.14      324.02     15.01 o 
  -2  -9   2       19.51       29.11      4.62 o 
  -1  -9   2      137.61      133.47      6.39 o 
   0  -9   2      410.85      415.96     14.78 o 
   1  -9   2       14.23       16.50      2.72 o 
   2  -9   2      382.92      382.81     11.75 o 
   3  -9   2        3.63        3.25      1.71 o 
   4  -9   2      131.98      128.55      6.52 o 
  -5  -8   2      151.29      137.03      9.34 o 
  -4  -8   2      575.18      521.47     19.77 o 
  -3  -8   2        5.21       10.81      3.29 o 
  -2  -8   2      221.96      223.96      8.04 o 
  -1  -8   2       16.86       13.78      2.38 o 
   0  -8   2      527.44      510.69     13.32 o 
   1  -8   2        1.10       -0.59      1.16 o 
   2  -8   2     1888.55     1896.53     35.90 o 
   3  -8   2      654.33      655.72     16.28 o 
   4  -8   2       99.08       89.37      5.15 o 
   5  -8   2      270.23      269.32      9.66 o 
   6  -8   2        1.50        1.31      1.37 o 
  -6  -7   2       96.12      106.90      8.22 o 
  -5  -7   2      243.34      255.71     12.67 o 
  -4  -7   2      471.53      464.12     17.74 o 
  -3  -7   2        3.57        8.57      2.80 o 
  -2  -7   2     2069.78     2050.72     37.39 o 
  -1  -7   2        3.15        5.81      1.66 o 
   0  -7   2      388.81      391.90     10.66 o 
   1  -7   2      109.04      101.11      4.86 o 
   2  -7   2     1122.12     1097.31     22.43 o 
   3  -7   2     2519.26     2415.30     43.20 o 
   4  -7   2       37.94       37.17      6.11 o 
   5  -7   2      473.52      463.38     12.79 o 
   6  -7   2      370.02      347.94     10.96 o 
   7  -7   2        8.55       22.39      4.58 o 
  -7  -6   2        2.39        4.04      2.13 o 
  -6  -6   2      721.50      752.01     25.70 o 
  -5  -6   2       19.58       21.73      2.80 o 
  -4  -6   2      373.44      368.24      9.68 o 
  -3  -6   2      506.48      510.90     17.60 o 
  -2  -6   2      975.09      960.84     19.54 o 
  -1  -6   2     2327.39     2369.37     41.41 o 
   0  -6   2       10.51       21.69      6.81 o 
   1  -6   2     1618.69     1617.89     29.69 o 
   2  -6   2      799.58      801.42     17.00 o 
   3  -6   2     1342.40     1316.44     25.35 o 
   4  -6   2      609.60      616.29     15.08 o 
   5  -6   2      790.78      733.06     18.90 o 
   6  -6   2      929.22      926.84     20.36 o 
   7  -6   2       20.62       24.49      4.51 o 
  -7  -5   2      253.26      270.20      9.29 o 
  -6  -5   2      181.09      183.65      7.02 o 
  -5  -5   2      496.74      492.25     12.22 o 
  -4  -5   2      246.83      242.55      7.27 o 
  -3  -5   2     1151.74     1124.71     21.05 o 
  -2  -5   2      430.44      388.38      7.33 o 
  -1  -5   2     3823.45     3835.98     50.74 o 
   0  -5   2      975.35      980.82     19.03 o 
   1  -5   2     2421.63     2396.76     40.90 o 
   2  -5   2     2932.79     2878.22     48.42 o 
   3  -5   2      114.44      108.77      4.53 o 
   4  -5   2     3599.89     3608.89     60.34 o 
   5  -5   2      118.02      120.77      5.17 o 
   6  -5   2     1003.75      988.85     28.80 o 
   7  -5   2      152.40      147.91      9.17 o 
   8  -5   2      255.41      244.80     12.91 o 
  -8  -4   2        0.56        3.98      1.84 o 
  -7  -4   2      419.04      435.38     12.24 o 
  -6  -4   2      594.09      606.12     21.05 o 
  -5  -4   2      762.38      754.18     16.32 o 
  -4  -4   2      165.16      167.96      5.76 o 
  -3  -4   2      275.85      261.71      8.60 o 
  -2  -4   2     3102.72     3055.33     40.90 o 
  -1  -4   2      807.35      868.61     13.08 o 
   0  -4   2    11143.13    10767.50    136.87 o 
   1  -4   2       81.06       87.57      3.55 o 
   2  -4   2     2913.97     2903.85     62.90 o 
   3  -4   2      622.52      568.47      9.17 o 
   4  -4   2     2111.02     2120.88     29.34 o 
   5  -4   2     2629.43     2683.47     45.91 o 
   6  -4   2      703.71      691.91     15.26 o 
   7  -4   2      866.51      846.01     26.45 o 
   8  -4   2      113.53      118.62      8.43 o 
   9  -4   2      408.17      427.49     18.34 o 
  -8  -3   2       45.37       43.90      7.09 o 
  -7  -3   2      110.86      107.68      5.49 o 
  -6  -3   2      494.83      479.92     12.33 o 
  -5  -3   2      208.67      203.34      6.77 o 
  -4  -3   2     2012.09     2006.54     53.36 o 
  -3  -3   2      276.16      292.75      7.44 o 
  -2  -3   2     2034.04     2087.31     28.47 o 
  -1  -3   2      573.90      496.91      8.04 o 
   0  -3   2     6273.31     6344.23     81.16 o 
   1  -3   2     1824.50     1826.06     30.72 o 
   2  -3   2     1727.21     1836.67     24.70 o 
   3  -3   2     5813.38     5955.14     76.60 o 
   4  -3   2      163.87      158.07      7.74 o 
   5  -3   2     5656.90     5694.07     74.19 o 
   6  -3   2      384.33      377.59      7.64 o 
   7  -3   2      571.64      537.01     20.10 o 
   8  -3   2      765.54      795.07     17.79 o 
   9  -3   2       65.09       68.30      6.86 o 
  -8  -2   2      100.62      102.36      5.68 o 
  -7  -2   2       22.38       23.56      3.01 o 
  -6  -2   2      420.74      411.61     11.07 o 
  -5  -2   2      294.91      309.62     15.26 o 
  -4  -2   2     2051.93     1889.95     56.81 o 
  -3  -2   2      297.01      302.97      7.52 o 
  -2  -2   2      498.63      518.52      8.31 o 
  -1  -2   2     4215.01     4294.99     55.42 o 
   0  -2   2      498.43      571.24      8.49 o 
   1  -2   2     9509.60     8862.49    112.82 o 
   2  -2   2      168.19      164.19      5.36 o 
   3  -2   2     2364.93     2479.05     32.83 o 
   4  -2   2     2728.14     2768.13     36.90 o 
   5  -2   2      287.14      280.44      5.74 o 
   6  -2   2     3860.61     3933.93     52.48 o 
   7  -2   2       45.28       50.22      4.79 o 
   8  -2   2      192.51      181.44      7.17 o 
   9  -2   2       44.36       47.24      3.92 o 
  -8  -1   2      357.32      357.49     13.68 o 
  -7  -1   2       51.59       49.04      4.60 o 
  -6  -1   2      215.52      211.45      7.33 o 
  -5  -1   2      278.40      268.81      8.70 o 
  -4  -1   2      425.22      396.81      9.59 o 
  -3  -1   2     2768.50     2798.93     46.07 o 
  -2  -1   2      174.45      189.74      3.67 o 
  -1  -1   2     1720.44     1953.19     28.85 o 
   0  -1   2     1906.00     1988.37     26.10 o 
   1  -1   2     1469.83     1506.96     19.95 o 
   2  -1   2     2766.02     2838.94     36.79 o 
   3  -1   2      864.99      883.37     12.63 o 
   4  -1   2     1789.64     1832.77     25.01 o 
   5  -1   2      706.73      693.13     11.06 o 
   6  -1   2     2130.82     2086.45     68.73 o 
   7  -1   2      172.32      170.22      6.04 o 
   8  -1   2      222.24      220.34     11.95 o 
   9  -1   2      184.29      194.12      7.57 o 
  10  -1   2       10.94       15.08      2.80 o 
  -8   0   2      180.71      189.06      7.93 o 
  -7   0   2      378.41      381.78     11.16 o 
  -6   0   2       18.46       20.44      2.50 o 
  -5   0   2       64.48       56.94      3.39 o 
  -4   0   2       97.06       89.02      5.60 o 
  -3   0   2     1622.13     1611.34     27.94 o 
  -2   0   2     1067.89     1121.50     19.67 o 
  -1   0   2     4791.18     4924.56     63.14 o 
   0   0   2    17695.24    14834.13    469.07 o 
   1   0   2       14.52        7.12      0.63 o 
   2   0   2     5705.59     5574.83     71.09 o 
   3   0   2      825.17      940.27     14.25 o 
   4   0   2     4252.29     4595.57     59.42 o 
   5   0   2      628.14      610.31     10.49 o 
   6   0   2      347.16      363.45      7.04 o 
   7   0   2     1184.52     1180.55     22.78 o 
   8   0   2       84.00       73.78      4.23 o 
   9   0   2      184.84      184.93     13.42 o 
  10   0   2       82.96       91.91      5.81 o 
  -8   1   2        0.36        3.56      1.73 o 
  -7   1   2     1453.66     1372.71     53.59 o 
  -6   1   2       14.09       16.69      2.40 o 
  -5   1   2      936.22      929.68     27.15 o 
  -4   1   2      909.51      834.85     55.67 o 
  -3   1   2     1007.08     1014.91     18.26 o 
  -2   1   2     1807.47     1718.45     23.21 o 
  -1   1   2    43879.59    34313.84    441.26 o 
   0   1   2    12051.26    10838.48    138.62 o 
   2   1   2     4366.23     4267.85     59.75 o 
   3   1   2     2592.61     2648.46     34.59 o 
   4   1   2      672.47      661.76     10.09 o 
   5   1   2       39.23       66.33      2.95 o 
   6   1   2       70.42       73.35      2.65 o 
   7   1   2     1231.92     1243.11     23.71 o 
   8   1   2      247.84      261.82      8.36 o 
   9   1   2      225.29      238.04      8.40 o 
  10   1   2        7.74       15.06      4.15 o 
  -8   2   2      190.09      195.05     13.19 o 
  -7   2   2      397.43      403.56     19.40 o 
  -6   2   2      685.30      651.89     17.34 o 
  -5   2   2      544.94      535.31     12.75 o 
  -4   2   2     1818.83     1790.20     54.48 o 
  -3   2   2      710.09      712.86     14.89 o 
  -2   2   2     3430.60     3405.92     54.80 o 
  -1   2   2     1530.30     1495.70     24.94 o 
   0   2   2     2027.43     2101.98     33.55 o 
   1   2   2     3779.34     3810.60     48.95 o 
   2   2   2        9.46       11.54      1.86 o 
   3   2   2    13163.88    12280.25    503.83 o 
   4   2   2     1432.40     1726.22     23.60 o 
   5   2   2     1340.23     1288.52     18.51 o 
   6   2   2      289.75      303.56      6.24 o 
   7   2   2      372.51      364.85     12.30 o 
   8   2   2      968.36      949.87     26.02 o 
   9   2   2       21.06       25.97      3.32 o 
  10   2   2        6.81       12.93      2.47 o 
  -8   3   2      127.69      137.94      6.78 o 
  -7   3   2       36.17       38.31      3.66 o 
  -6   3   2     1463.39     1445.24     28.24 o 
  -5   3   2      325.85      312.31      9.03 o 
  -4   3   2     1436.91     1402.06     97.12 o 
  -3   3   2     1927.91     2044.47     34.97 o 
  -2   3   2      349.37      375.37      8.42 o 
  -1   3   2    11323.81    10743.45    166.02 o 
   0   3   2       56.37       58.29      2.31 o 
   1   3   2     3806.21     3687.92     57.83 o 
   2   3   2     1955.97     2069.75     33.25 o 
   3   3   2     4149.16     4205.00     54.44 o 
   4   3   2     2899.47     2887.62     38.32 o 
   5   3   2     2077.43     2096.68     28.84 o 
   6   3   2     1324.91     1375.71     20.28 o 
   7   3   2        5.54        5.79      1.50 o 
   8   3   2     1051.22     1048.11     21.47 o 
   9   3   2      140.16      138.09      7.23 o 
  10   3   2      252.67      279.44     14.56 o 
  -7   4   2      274.24      270.64     12.51 o 
  -6   4   2      181.27      178.33      7.06 o 
  -5   4   2     1054.54     1036.79     21.25 o 
  -4   4   2      284.67      288.67     18.09 o 
  -3   4   2     1913.94     1914.01     33.23 o 
  -2   4   2     2740.22     2749.39     45.24 o 
  -1   4   2     3310.80     3309.46     53.16 o 
   0   4   2     4379.56     4353.19     68.55 o 
   1   4   2     6289.21     6431.28    100.01 o 
   2   4   2     4889.26     5039.51     78.89 o 
   3   4   2      124.12      111.78      3.49 o 
   4   4   2     6250.39     6117.57     78.98 o 
   5   4   2      241.42      245.17      5.37 o 
   6   4   2     1667.39     1659.66     24.03 o 
   7   4   2       44.37       45.95      3.17 o 
   8   4   2       31.88       31.01      5.35 o 
   9   4   2      422.65      437.35     17.99 o 
  -7   5   2       97.84       93.32      7.70 o 
  -6   5   2      140.51      149.49      6.52 o 
  -5   5   2      607.60      613.40     14.55 o 
  -4   5   2      272.74      284.51      9.43 o 
  -3   5   2      927.71      940.21     18.47 o 
  -2   5   2     1678.09     1627.14     28.43 o 
  -1   5   2       37.99       42.41      2.31 o 
   0   5   2     5336.11     5321.74     83.77 o 
   1   5   2       73.43       90.50      3.09 o 
   2   5   2     2464.93     2568.75     41.73 o 
   3   5   2     2065.09     2099.29     39.45 o 
   4   5   2      340.64      325.17      7.71 o 
   5   5   2     1854.83     1813.89     25.84 o 
   6   5   2       81.45       72.29      4.42 o 
   7   5   2      150.72      157.80      9.26 o 
   8   5   2      109.86       92.24      7.00 o 
   9   5   2      270.93      279.26     13.86 o 
  -6   6   2      273.47      281.26     13.75 o 
  -5   6   2       38.17       34.78      4.79 o 
  -4   6   2     1388.31     1458.08     39.61 o 
  -3   6   2        0.51        0.45      1.57 o 
  -2   6   2      821.86      812.52     27.29 o 
  -1   6   2      842.73      778.47     59.19 o 
   0   6   2      493.66      493.65     10.27 o 
   1   6   2     2574.61     2660.79     43.54 o 
   2   6   2      292.42      294.09      7.31 o 
   3   6   2     1483.09     1469.32     25.58 o 
   4   6   2     1020.70      896.69     51.17 o 
   5   6   2     1218.49     1159.30     17.97 o 
   6   6   2      718.58      708.37     12.43 o 
   7   6   2      462.59      432.14     16.06 o 
   8   6   2       46.57       53.50      5.56 o 
   9   6   2       11.85       17.39      3.95 o 
  -6   7   2      145.03      146.68      9.94 o 
  -5   7   2      107.71      100.35      7.70 o 
  -4   7   2      442.96      438.30     17.01 o 
  -3   7   2       10.79       12.21      3.08 o 
  -2   7   2      502.34      479.52     16.31 o 
  -1   7   2      285.39      279.23     11.09 o 
   0   7   2      100.51       93.67      5.60 o 
   1   7   2     2074.59     2145.76     51.89 o 
   2   7   2      101.43      102.31      6.77 o 
   3   7   2      395.25      411.25     11.97 o 
   4   7   2      189.20      178.35      7.21 o 
   5   7   2      132.52      116.64      4.63 o 
   6   7   2      390.77      396.16     15.66 o 
   7   7   2      133.15      113.37      7.42 o 
   8   7   2      173.55      168.06      9.87 o 
  -5   8   2      111.40      120.40      9.24 o 
  -4   8   2       28.39       33.70      4.93 o 
  -3   8   2      686.06      692.89     23.06 o 
  -2   8   2       19.62       18.02      3.39 o 
  -1   8   2      526.70      513.28     17.01 o 
   0   8   2       91.91       84.50      5.74 o 
   1   8   2      769.09      785.62     23.13 o 
   2   8   2     1167.35     1148.16     31.14 o 
   3   8   2      143.57      151.93      7.94 o 
   6   8   2      249.28      241.55      8.03 o 
   7   8   2       72.77       61.72      5.67 o 
  -4   9   2       21.50       26.56      4.72 o 
  -3   9   2     1393.43     1417.70     40.62 o 
  -2   9   2      421.05      421.40     16.45 o 
  -1   9   2      504.31      517.31     18.30 o 
   0   9   2      233.24      218.97     10.46 o 
   1   9   2        1.35        4.23      2.10 o 
   2   9   2      653.27      713.47     22.46 o 
   6   9   2        0.18       -1.33      1.99 o 
  -2  10   2      621.28      627.18     22.18 o 
  -1  10   2        0.20        0.66      1.99 o 
   0  10   2      573.07      617.45     21.27 o 
   1  10   2      256.88      252.43     12.00 o 
  -1 -10   3       24.69       33.16      5.09 o 
   0 -10   3      473.41      487.14     14.47 o 
   1 -10   3      156.80      154.05      7.41 o 
  -3  -9   3       45.29       51.68      6.12 o 
  -2  -9   3      366.21      360.14     11.48 o 
  -1  -9   3       88.61       97.16      5.98 o 
   0  -9   3      130.60      124.05      7.44 o 
   1  -9   3      724.93      739.57     18.28 o 
   2  -9   3       23.36       32.36      6.25 o 
   3  -9   3      877.66      894.92     33.36 o 
   4  -9   3       18.11       20.06      3.15 o 
  -5  -8   3       22.29       31.81      5.14 o 
  -4  -8   3      117.83      105.53      8.15 o 
  -3  -8   3      203.60      212.29     11.44 o 
  -2  -8   3      199.61      174.38     14.29 o 
  -1  -8   3     1030.00      977.74     23.20 o 
   0  -8   3      133.25      122.74      8.22 o 
   1  -8   3     1156.67     1231.93     25.71 o 
   2  -8   3      280.16      279.93      9.46 o 
   3  -8   3      471.15      501.98     14.33 o 
   4  -8   3      436.78      414.47     12.25 o 
   5  -8   3       95.40       94.56      5.40 o 
   6  -8   3      256.68      290.28     10.33 o 
  -6  -7   3      185.88      192.35     11.65 o 
  -5  -7   3       67.29       85.73      7.38 o 
  -4  -7   3      116.48      111.31      8.08 o 
  -3  -7   3      332.19      343.95     10.16 o 
  -2  -7   3       11.94       17.62      2.49 o 
  -1  -7   3     1193.86     1167.88     23.78 o 
   0  -7   3       43.96       49.07      7.80 o 
   1  -7   3        4.31        2.08      1.33 o 
   2  -7   3      877.19      860.42     18.89 o 
   3  -7   3      301.18      283.45      9.07 o 
   4  -7   3      549.90      529.59     13.62 o 
   5  -7   3       21.09       18.47      2.76 o 
   6  -7   3      113.94      122.97      6.16 o 
   7  -7   3      239.63      252.25      9.34 o 
  -6  -6   3        6.09        5.08      1.81 o 
  -5  -6   3      401.78      437.86     11.87 o 
  -4  -6   3        0.35       -0.77      1.47 o 
  -3  -6   3      428.61      429.61     11.27 o 
  -2  -6   3      533.32      520.82     12.68 o 
  -1  -6   3      130.48      124.51      5.28 o 
   0  -6   3     2154.43     2133.83     37.94 o 
   1  -6   3        5.58        4.76      1.43 o 
   2  -6   3      844.10      786.82     16.92 o 
   3  -6   3      223.23      216.01      7.24 o 
   4  -6   3      806.74      820.60     17.90 o 
   5  -6   3      381.82      375.90     10.74 o 
   6  -6   3      439.21      409.38     11.55 o 
   7  -6   3      236.64      232.68      8.46 o 
   8  -6   3        2.41        2.17      1.75 o 
  -7  -5   3      148.07      166.82      7.32 o 
  -6  -5   3      304.81      302.38     17.90 o 
  -5  -5   3      408.76      419.57     11.43 o 
  -4  -5   3      468.24      451.04     11.33 o 
  -3  -5   3      893.14      969.81     18.58 o 
  -2  -5   3     1342.79     1416.28     21.00 o 
  -1  -5   3       53.34       51.64      3.15 o 
   0  -5   3     3579.43     3461.92    137.15 o 
   1  -5   3       73.48       81.39      5.14 o 
   2  -5   3     1409.14     1431.42     35.15 o 
   3  -5   3      748.73      798.81     16.67 o 
   4  -5   3      132.98      136.19      5.38 o 
   5  -5   3     1391.58     1411.48     27.00 o 
   6  -5   3       75.10       73.27      4.18 o 
   7  -5   3      430.45      435.83     11.92 o 
   8  -5   3      106.18      116.28      8.57 o 
  -7  -4   3      378.89      380.14     12.30 o 
  -6  -4   3      623.39      637.02     15.62 o 
  -5  -4   3       11.73       12.12      2.14 o 
  -4  -4   3     1689.39     1717.04     31.31 o 
  -3  -4   3       49.50       50.86      2.38 o 
  -2  -4   3     1052.30      993.69     15.32 o 
  -1  -4   3     1676.96     1675.21     24.77 o 
   0  -4   3     1390.85     1444.90     20.37 o 
   1  -4   3     6963.18     6762.18    107.46 o 
   2  -4   3     1378.50     1456.02     26.13 o 
   3  -4   3     2382.22     2376.22     40.55 o 
   4  -4   3      353.31      325.31     10.04 o 
   5  -4   3     1660.33     1706.47     30.87 o 
   6  -4   3      914.28      943.92     27.47 o 
   7  -4   3      301.59      300.93      9.00 o 
   8  -4   3       72.86       76.32      6.54 o 
   9  -4   3        8.75       15.71      4.02 o 
  -7  -3   3        7.36        8.74      2.29 o 
  -6  -3   3      226.66      224.52      8.02 o 
  -5  -3   3      935.57      935.28     19.58 o 
  -4  -3   3     1012.27     1053.76     20.83 o 
  -3  -3   3     7102.81     7141.45     92.26 o 
  -2  -3   3        8.03        7.02      2.00 o 
  -1  -3   3     2996.75     3040.32     40.43 o 
   0  -3   3      811.44      831.18     12.36 o 
   1  -3   3     6443.23     6271.45     99.26 o 
   2  -3   3     4952.27     5274.23     67.97 o 
   3  -3   3       94.40       37.16      2.14 o 
   4  -3   3     1265.78     1233.66     17.87 o 
   5  -3   3        0.91        1.23      0.72 o 
   6  -3   3     2253.35     2262.01     31.74 o 
   7  -3   3       92.56       92.23      3.50 o 
   8  -3   3     1291.66     1278.78     36.25 o 
   9  -3   3      415.53      411.81     17.08 o 
  -8  -2   3      208.32      198.31      8.32 o 
  -7  -2   3      465.06      475.98     13.32 o 
  -6  -2   3       27.27       28.87      3.08 o 
  -5  -2   3      990.03     1006.98     21.87 o 
  -4  -2   3      142.10      130.96      5.11 o 
  -3  -2   3     4635.76     4614.36     60.45 o 
  -2  -2   3     1190.94     1234.02     17.77 o 
  -1  -2   3     1245.47     1267.41     17.90 o 
   0  -2   3     4668.47     4688.77     60.46 o 
   1  -2   3       36.95       28.50      1.32 o 
   2  -2   3    20037.99    19041.94    264.56 o 
   3  -2   3       45.59       52.24      2.57 o 
   4  -2   3     2989.58     3024.14     49.23 o 
   5  -2   3     1733.17     1753.18     24.64 o 
   6  -2   3     1144.87     1142.44     17.38 o 
   7  -2   3      473.36      454.41      8.88 o 
   8  -2   3     2741.23     2707.10     47.01 o 
   9  -2   3      723.08      697.41     19.25 o 
  -8  -1   3        5.06        8.79      2.28 o 
  -7  -1   3      466.05      464.83     13.11 o 
  -6  -1   3        0.36       -0.31      1.12 o 
  -5  -1   3      147.27      140.80      5.68 o 
  -4  -1   3     1524.88     1539.62     31.09 o 
  -3  -1   3      130.41      120.38      4.46 o 
  -2  -1   3     2837.37     2812.56     37.32 o 
  -1  -1   3       23.17       23.04      1.49 o 
   0  -1   3     1537.37     1533.25     20.81 o 
   1  -1   3     3988.42     4198.19     53.97 o 
   2  -1   3     3713.90     3620.52     46.79 o 
   3  -1   3     2539.84     2508.99     33.12 o 
   4  -1   3     1666.80     1759.92     24.12 o 
   5  -1   3     2755.86     2851.50     38.25 o 
   6  -1   3      560.09      550.91      9.68 o 
   7  -1   3      773.23      754.74     12.71 o 
   8  -1   3      183.80      180.66      6.52 o 
   9  -1   3      273.07      277.20      9.02 o 
  10  -1   3      195.35      201.46      8.07 o 
  -8   0   3      108.02      106.62      6.02 o 
  -7   0   3       54.39       66.23      9.19 o 
  -6   0   3      179.90      172.25     11.56 o 
  -5   0   3      322.73      317.00      9.20 o 
  -4   0   3      541.50      518.81     23.58 o 
  -3   0   3      762.52      769.41     20.75 o 
  -2   0   3     3280.99     3355.86     44.10 o 
  -1   0   3     6529.18     6633.29     84.71 o 
   0   0   3     1140.89     1108.44     15.32 o 
   1   0   3     1804.68     1795.53     23.73 o 
   2   0   3     1240.44     1334.60     18.01 o 
   3   0   3     8327.66     8066.49    102.48 o 
   4   0   3      253.37      257.45      4.89 o 
   5   0   3     1904.69     2041.23     29.80 o 
   6   0   3     1298.45     1263.46     33.81 o 
   7   0   3      170.68      160.97      4.45 o 
   8   0   3     1880.43     1925.06     34.76 o 
   9   0   3       16.66       18.56      2.60 o 
  10   0   3      182.24      188.29     16.87 o 
  -8   1   3      118.00      114.07      6.24 o 
  -7   1   3       15.66       22.19      3.04 o 
  -6   1   3      709.14      687.98     16.33 o 
  -5   1   3       19.46       18.77      2.78 o 
  -4   1   3      438.14      442.86     10.83 o 
  -3   1   3     2410.10     2508.32     45.93 o 
  -2   1   3      861.96      934.23     13.65 o 
  -1   1   3     8632.29     8820.23    112.10 o 
   0   1   3      944.36      964.03     13.51 o 
   1   1   3      583.73      711.17     10.09 o 
   2   1   3     2056.80     2196.17     29.05 o 
   3   1   3     1090.26     1079.09     14.96 o 
   4   1   3      646.83      574.07      8.97 o 
   5   1   3      652.83      683.23     10.83 o 
   6   1   3      613.62      660.39     10.96 o 
   7   1   3      360.46      344.44     15.26 o 
   8   1   3      729.17      762.37     16.62 o 
   9   1   3      100.38      111.48      5.42 o 
  10   1   3      333.43      346.80     15.96 o 
  -7   2   3      141.07      147.71      6.79 o 
  -6   2   3      342.58      316.69      9.96 o 
  -5   2   3      926.69      902.15     19.08 o 
  -4   2   3      420.43      419.98     10.55 o 
  -3   2   3      800.36      811.62     12.62 o 
  -2   2   3      127.63      111.59      5.22 o 
  -1   2   3     3113.29     3180.48     41.74 o 
   0   2   3      818.36      849.41     12.18 o 
   1   2   3     2607.33     2687.29     35.02 o 
   2   2   3        6.85        5.14      1.08 o 
   3   2   3       93.98       97.63      3.01 o 
   4   2   3     2443.83     2418.15     32.25 o 
   5   2   3       68.50       70.89      2.45 o 
   6   2   3     1574.13     1676.10     23.90 o 
   7   2   3      119.46      131.08      4.09 o 
   8   2   3      231.37      207.30      7.00 o 
   9   2   3      452.88      466.09     12.61 o 
  10   2   3       69.09       82.54      7.31 o 
  -7   3   3      204.67      207.52      8.26 o 
  -6   3   3        3.74        7.33      1.95 o 
  -5   3   3     2395.66     2388.74     42.45 o 
  -4   3   3       23.31       24.87      2.52 o 
  -3   3   3     1147.28     1105.43     21.08 o 
  -2   3   3      503.53      547.72     16.03 o 
  -1   3   3      195.80      186.45      5.03 o 
   0   3   3     3216.29     3163.67     50.41 o 
   1   3   3      769.22      793.41     11.57 o 
   2   3   3     2820.44     2873.28     37.60 o 
   3   3   3      487.45      516.88      8.11 o 
   4   3   3     1934.64     1963.33     26.67 o 
   5   3   3     2209.70     2298.82     33.28 o 
   6   3   3      556.86      525.30     10.75 o 
   7   3   3      301.65      299.95      6.59 o 
   8   3   3        2.62        3.74      1.45 o 
   9   3   3      289.92      293.44     13.86 o 
  10   3   3      109.69      127.05      9.31 o 
  -7   4   3      221.52      215.13      8.60 o 
  -6   4   3      208.71      210.67      8.06 o 
  -5   4   3      416.42      384.99     25.51 o 
  -4   4   3     1237.39     1188.74     23.28 o 
  -3   4   3      323.38      311.24      8.44 o 
  -2   4   3     1907.71     1912.99     32.94 o 
  -1   4   3      875.87      901.04     16.70 o 
   0   4   3     7152.09     7031.57    109.63 o 
   1   4   3     1963.73     2079.04     33.90 o 
   2   4   3     4827.91     4814.35     75.44 o 
   3   4   3     1412.49     1465.69     20.51 o 
   4   4   3        5.42        9.93      2.00 o 
   5   4   3     2631.10     2661.61     36.11 o 
   6   4   3      153.41      147.11      4.13 o 
   7   4   3      766.63      741.15     15.76 o 
   8   4   3       87.13       80.58      6.37 o 
   9   4   3       18.28       12.18      3.32 o 
  10   4   3      331.61      364.26     16.69 o 
  -6   5   3      489.47      496.46     13.68 o 
  -5   5   3      565.51      580.05     14.45 o 
  -4   5   3     1390.88     1426.03     27.24 o 
  -3   5   3      599.63      584.10     13.20 o 
  -2   5   3     1462.57     1451.81     26.09 o 
  -1   5   3     2458.50     2437.00     40.60 o 
   0   5   3       93.19       90.05      5.42 o 
   1   5   3     2188.68     1963.56     33.22 o 
   2   5   3       11.62       10.93      1.25 o 
   3   5   3     2292.97     2292.33     37.71 o 
   4   5   3      497.22      459.61     17.67 o 
   5   5   3      245.74      248.41      5.55 o 
   6   5   3     1563.00     1551.91     28.49 o 
   7   5   3       38.54       42.92      3.08 o 
   8   5   3      574.05      599.68     20.75 o 
   9   5   3        2.52        2.34      2.13 o 
  -6   6   3      193.40      180.94     10.95 o 
  -5   6   3      530.02      505.38     19.11 o 
  -4   6   3       29.76       32.18      3.09 o 
  -3   6   3     1894.05     1922.24     34.52 o 
  -2   6   3      102.73       97.10      5.98 o 
  -1   6   3     2044.49     1928.78     76.65 o 
   0   6   3     2072.89     2182.59     36.69 o 
   1   6   3      978.34      970.97     17.81 o 
   2   6   3     1972.98     2000.38     35.53 o 
   3   6   3      958.17     1009.88     18.45 o 
   4   6   3      257.67      247.88      6.50 o 
   5   6   3      378.96      348.45      9.19 o 
   6   6   3     4336.44     4279.33     70.89 o 
   7   6   3      144.00      143.74      5.75 o 
   8   6   3      430.36      423.95     16.76 o 
   9   6   3       46.31       44.82      5.46 o 
  -5   7   3      164.72      178.73     10.71 o 
  -4   7   3       70.36       73.55      6.30 o 
  -3   7   3      872.17      862.29     26.28 o 
  -2   7   3      165.49      172.72      8.78 o 
  -1   7   3      378.48      362.26     12.98 o 
   0   7   3      602.11      603.01     14.50 o 
   1   7   3        5.71        5.33      1.29 o 
   2   7   3     1828.86     1935.18     33.11 o 
   3   7   3      214.94      203.35     12.63 o 
   4   7   3      210.79      202.77      8.78 o 
   5   7   3       75.95       73.97      3.95 o 
   6   7   3      104.42       94.05      4.58 o 
   7   7   3      738.91      744.35     16.76 o 
   8   7   3        4.80        4.13      2.24 o 
  -4   8   3       94.17       97.21      7.80 o 
  -3   8   3       79.69       79.29      6.54 o 
  -2   8   3      535.17      506.60     17.81 o 
  -1   8   3        0.59        1.82      1.75 o 
   0   8   3      512.17      490.89     16.27 o 
   1   8   3      502.50      463.21     15.36 o 
   2   8   3      195.15      213.90      9.34 o 
   4   8   3      238.81      229.82      9.69 o 
   5   8   3      685.12      705.39     21.52 o 
   6   8   3       74.16       69.47      5.74 o 
   7   8   3      222.71      214.98      7.74 o 
  -3   9   3      538.33      516.22     19.63 o 
  -2   9   3      155.37      161.69      9.34 o 
  -1   9   3      109.98      100.81      6.82 o 
   0   9   3      252.85      269.71     11.62 o 
   6   9   3       47.19       60.04      6.40 o 
  -1  10   3      307.78      320.73     13.96 o 
  -2  -9   4       12.28       20.78      4.15 o 
  -1  -9   4      756.91      762.99     18.93 o 
   0  -9   4      153.75      153.79      7.17 o 
   1  -9   4      306.93      300.37     10.50 o 
   2  -9   4      428.70      432.26     13.28 o 
   3  -9   4       95.97       93.41      5.69 o 
   4  -9   4      724.92      724.02     18.71 o 
  -4  -8   4       52.53       51.61      6.44 o 
  -3  -8   4       71.28      109.66      8.40 o 
  -2  -8   4      513.93      502.66     13.92 o 
  -1  -8   4      141.67      140.73     11.91 o 
   0  -8   4     1748.01     1772.59     34.57 o 
   1  -8   4        0.96        2.07      2.19 o 
   2  -8   4      654.05      653.34     16.39 o 
   3  -8   4      419.50      413.90     12.32 o 
   4  -8   4      731.86      748.98     23.88 o 
   5  -8   4      300.20      299.12     10.42 o 
  -5  -7   4      306.10      327.83     15.96 o 
  -4  -7   4      592.20      585.86     22.08 o 
  -3  -7   4        2.57        0.70      2.31 o 
  -2  -7   4      654.00      681.39     16.34 o 
  -1  -7   4       96.35      101.12      5.24 o 
   0  -7   4      309.16      312.41      9.65 o 
   1  -7   4       29.82       28.23      2.98 o 
   2  -7   4      985.13      928.58     20.17 o 
   3  -7   4     1266.55     1260.89     32.75 o 
   4  -7   4        5.47        5.62      1.74 o 
   5  -7   4      973.65      971.99     23.65 o 
   6  -7   4       30.16       32.21      3.42 o 
   7  -7   4      275.35      260.79      9.54 o 
  -6  -6   4       59.37       56.86      6.72 o 
  -5  -6   4        1.14        2.62      2.31 o 
  -4  -6   4      355.01      359.01     15.71 o 
  -3  -6   4        3.08        3.39      2.31 o 
  -2  -6   4       99.30      101.61      8.26 o 
  -1  -6   4      920.28      912.38     19.36 o 
   0  -6   4      403.73      401.27     10.70 o 
   1  -6   4      260.82      266.59      8.27 o 
   2  -6   4      184.39      179.20      6.57 o 
   3  -6   4      615.01      622.09     14.73 o 
   4  -6   4      590.91      567.87     13.98 o 
   5  -6   4     1099.24     1001.23     60.24 o 
   6  -6   4     1642.87     1587.07     31.10 o 
   7  -6   4       28.10       32.67      3.40 o 
  -6  -5   4       97.38      105.14      5.63 o 
  -5  -5   4      176.35      190.63      7.37 o 
  -4  -5   4      275.84      293.00      8.96 o 
  -3  -5   4      269.69      272.28      8.05 o 
  -2  -5   4      159.31      159.07      5.92 o 
  -1  -5   4      921.98      911.00     18.59 o 
   0  -5   4      280.62      271.37      8.36 o 
   1  -5   4     2426.51     2438.74     42.36 o 
   2  -5   4      980.83      985.64     19.77 o 
   3  -5   4      385.11      365.87     13.23 o 
   4  -5   4      530.80      527.81     12.68 o 
   5  -5   4       49.80       38.60      3.12 o 
   6  -5   4     1496.87     1485.01     28.70 o 
   7  -5   4       26.88       21.43      2.78 o 
   8  -5   4      170.92      194.41     10.99 o 
  -7  -4   4      152.81      166.85      7.56 o 
  -6  -4   4        5.35       12.15      5.51 o 
  -5  -4   4      131.74      133.65      5.97 o 
  -4  -4   4        5.89        8.37      1.88 o 
  -3  -4   4     1202.96     1231.98     23.67 o 
  -2  -4   4       14.18       15.70      1.86 o 
  -1  -4   4      926.84      956.53     19.30 o 
   0  -4   4      918.09      904.55     26.11 o 
   1  -4   4      697.49      705.56     14.62 o 
   2  -4   4     1742.70     1646.77     78.99 o 
   3  -4   4      478.12      484.56     11.23 o 
   4  -4   4      308.73      292.20      9.20 o 
   5  -4   4      199.82      198.50      6.61 o 
   6  -4   4      481.67      482.69     11.92 o 
   7  -4   4      239.35      239.21      7.88 o 
   8  -4   4      137.58      138.84      8.78 o 
  -7  -3   4      725.52      742.30     21.61 o 
  -6  -3   4       21.13       20.74      2.84 o 
  -5  -3   4      253.37      255.87      8.56 o 
  -4  -3   4      779.66      743.77     31.47 o 
  -3  -3   4      859.21      846.58     17.45 o 
  -2  -3   4      784.28      788.50     12.73 o 
  -1  -3   4     2884.08     3027.18     40.63 o 
   0  -3   4     1718.93     1815.15     25.24 o 
   1  -3   4      152.26      144.23      3.46 o 
   2  -3   4     2032.83     1998.22     27.27 o 
   3  -3   4      253.55      256.88      9.55 o 
   4  -3   4     3014.48     3019.68    125.74 o 
   5  -3   4      549.39      576.49      9.88 o 
   6  -3   4       20.15       21.25      2.52 o 
   7  -3   4     2062.91     2064.63     36.99 o 
   8  -3   4       78.62       74.50      6.23 o 
   9  -3   4      427.91      405.65     16.62 o 
  -7  -2   4      192.47      196.77      8.19 o 
  -6  -2   4      277.77      265.43      9.15 o 
  -5  -2   4      225.27      216.43      8.19 o 
  -4  -2   4      781.16      759.73     16.55 o 
  -3  -2   4       99.72      103.42      4.45 o 
  -2  -2   4     3264.32     3263.87     43.61 o 
  -1  -2   4       45.46       47.78      2.04 o 
   0  -2   4     2349.15     2348.46     38.97 o 
   1  -2   4     2350.73     2410.69     32.26 o 
   2  -2   4     1692.36     1790.40     24.42 o 
   3  -2   4     6402.13     6447.78     82.79 o 
   4  -2   4      939.59     1017.20     15.10 o 
   5  -2   4     3126.65     3253.77     43.55 o 
   6  -2   4      778.28      756.23     12.46 o 
   7  -2   4     1738.58     1758.86     25.71 o 
   8  -2   4      892.58      887.40     18.56 o 
   9  -2   4       73.73       71.00      4.30 o 
  10  -2   4       72.95       86.53      7.28 o 
  -7  -1   4        1.15        2.06      1.46 o 
  -6  -1   4      922.42      911.87     28.66 o 
  -5  -1   4       20.84       20.67      2.87 o 
  -4  -1   4      820.55      813.58     17.27 o 
  -3  -1   4     1620.32     1603.38     28.94 o 
  -2  -1   4     1040.06     1043.22     15.50 o 
  -1  -1   4     5143.91     4942.08     64.11 o 
   0  -1   4      616.02      607.69      9.59 o 
   1  -1   4     5939.81     5928.18     76.08 o 
   2  -1   4     1983.81     2042.97     27.41 o 
   3  -1   4     6576.67     6571.27     84.17 o 
   4  -1   4     4473.86     4580.80     59.56 o 
   5  -1   4     2839.07     2889.21     38.81 o 
   6  -1   4     1777.71     1791.50     25.47 o 
   7  -1   4       44.12       41.35      2.36 o 
   8  -1   4     1374.51     1382.57     26.18 o 
   9  -1   4      101.72       99.14      5.06 o 
  10  -1   4      352.82      345.71     10.76 o 
  -7   0   4      214.48      223.24     11.56 o 
  -6   0   4      104.38      109.01      5.69 o 
  -5   0   4      615.29      609.39     14.70 o 
  -4   0   4       66.46       58.57      4.36 o 
  -3   0   4     1235.19     1235.43     23.22 o 
  -2   0   4     6279.60     6371.29     82.16 o 
  -1   0   4     4222.85     4216.56     54.94 o 
   0   0   4     3476.60     3579.99     46.73 o 
   1   0   4     2338.61     2384.14     31.58 o 
   2   0   4     4200.09     4294.15     55.41 o 
   3   0   4       42.65       40.04      1.53 o 
   4   0   4    11784.15    11360.28    144.30 o 
   5   0   4        7.85        8.76      1.04 o 
   6   0   4     1574.22     1573.47     27.56 o 
   7   0   4      605.29      543.31     21.55 o 
   8   0   4      257.19      249.49      7.69 o 
   9   0   4      704.28      706.29     27.61 o 
  10   0   4       97.79      107.63      8.15 o 
  -7   1   4      451.78      424.08     13.93 o 
  -6   1   4      216.55      219.26      8.25 o 
  -5   1   4      819.08      808.96     18.05 o 
  -4   1   4      323.42      315.90      9.04 o 
  -3   1   4      588.37      582.10     12.99 o 
  -2   1   4      720.73      691.16     10.95 o 
  -1   1   4     3745.93     4041.83     52.80 o 
   0   1   4     6427.37     6657.84     85.23 o 
   1   1   4       29.46       37.42      2.47 o 
   2   1   4     1545.96     1521.55     20.61 o 
   3   1   4      435.50      367.35      6.00 o 
   4   1   4     2025.19     2055.70     27.71 o 
   5   1   4     2783.48     2740.20     36.75 o 
   6   1   4      391.33      364.10      7.05 o 
   7   1   4     1370.71     1393.08     20.75 o 
   8   1   4      221.23      222.23      7.08 o 
   9   1   4     1171.48     1204.11     35.10 o 
  10   1   4      116.55      120.23      8.64 o 
  -7   2   4       72.45       68.07      4.77 o 
  -6   2   4      163.70      154.52      6.86 o 
  -5   2   4      138.32      126.36      5.76 o 
  -4   2   4      761.08      757.83     16.58 o 
  -3   2   4        1.99       15.18      5.84 o 
  -2   2   4     1156.23     1285.44     25.33 o 
  -1   2   4       30.92       29.37      7.05 o 
   0   2   4     2877.54     2977.86     54.00 o 
   1   2   4     1778.51     1796.54     24.21 o 
   2   2   4     1035.06      996.55     28.06 o 
   3   2   4     4575.77     4688.86     75.00 o 
   4   2   4     3373.81     3748.76     49.06 o 
   5   2   4     3736.27     3833.93     50.44 o 
   6   2   4      181.36      191.72      4.61 o 
   7   2   4     1256.88     1234.71     41.52 o 
   8   2   4      554.10      534.10     18.62 o 
   9   2   4        7.07        6.30      2.55 o 
  10   2   4      223.13      252.08     12.98 o 
  -7   3   4       35.20       32.35      4.06 o 
  -6   3   4      152.20      145.95      6.70 o 
  -5   3   4       37.86       40.70      3.59 o 
  -4   3   4     1365.59     1351.44     26.15 o 
  -3   3   4       72.77       79.06      3.97 o 
  -2   3   4      755.43      717.30     13.90 o 
  -1   3   4     1514.41     1566.35     22.11 o 
   0   3   4        5.27        7.19      1.74 o 
   1   3   4     4556.41     4510.51     58.39 o 
   2   3   4      461.32      467.74      7.36 o 
   3   3   4     3469.34     3607.93     58.67 o 
   4   3   4     1380.93     1498.98     20.82 o 
   5   3   4      325.68      349.36      8.61 o 
   6   3   4     1374.33     1324.27     24.58 o 
   7   3   4      430.46      400.81     10.10 o 
   8   3   4      538.64      508.46     18.13 o 
   9   3   4      319.16      315.02     14.10 o 
  10   3   4      169.43      180.52     10.88 o 
  -6   4   4      228.04      221.78     16.59 o 
  -5   4   4      118.59      117.01      5.68 o 
  -4   4   4      269.15      256.24      8.24 o 
  -3   4   4     1019.58      981.31     19.74 o 
  -2   4   4      425.54      393.99     15.03 o 
  -1   4   4     1000.73     1086.19     51.38 o 
   0   4   4      457.17      458.96      9.61 o 
   1   4   4     2965.84     3024.35     40.14 o 
   2   4   4      691.22      661.15     10.24 o 
   3   4   4      917.30      871.06     12.95 o 
   4   4   4      362.28      344.38      6.21 o 
   5   4   4       59.79       55.64      4.41 o 
   6   4   4     1325.66     1313.90     24.64 o 
   7   4   4       18.71       12.73      2.24 o 
   8   4   4      346.96      304.49     13.30 o 
   9   4   4       39.66       43.91      5.39 o 
  10   4   4       26.73       21.76      4.41 o 
  -6   5   4       52.87       50.89      4.88 o 
  -5   5   4      102.14      106.29      5.57 o 
  -4   5   4        1.00        2.45      1.50 o 
  -3   5   4     2190.73     2172.17     38.46 o 
  -2   5   4      150.68      148.68      5.27 o 
  -1   5   4     1478.61     1414.68     33.38 o 
   0   5   4       30.41       28.42      3.55 o 
   1   5   4      766.07      790.56     21.90 o 
   2   5   4     3873.69     3753.89    153.86 o 
   3   5   4      425.41      428.40      7.61 o 
   4   5   4     1338.50     1381.83     25.38 o 
   5   5   4       82.21       87.35      3.98 o 
   6   5   4        1.99        2.01      1.13 o 
   7   5   4      860.56      870.02     20.49 o 
   8   5   4      122.87      102.98      7.35 o 
   9   5   4      171.98      171.88     10.22 o 
  -5   6   4      167.65      172.27      7.29 o 
  -4   6   4      305.82      312.51      9.72 o 
  -3   6   4      197.38      183.26      6.69 o 
  -2   6   4     1583.09     1554.34     28.40 o 
  -1   6   4      228.17      207.43      9.19 o 
   0   6   4      612.68      588.77     12.35 o 
   1   6   4      153.45      155.85      4.85 o 
   2   6   4     2283.85     2391.90     41.13 o 
   3   6   4     1553.07     1617.42     29.54 o 
   4   6   4      691.20      670.62     14.58 o 
   5   6   4     2497.03     2377.54     41.45 o 
   6   6   4      388.34      384.74     10.26 o 
   7   6   4      691.20      676.20     26.59 o 
   8   6   4       10.61       24.00      4.02 o 
   9   6   4      218.68      220.72     11.93 o 
  -5   7   4      100.10       98.50      7.87 o 
  -4   7   4      467.74      485.57     18.65 o 
  -3   7   4       47.76       49.83      5.21 o 
  -1   7   4      672.08      672.03     14.41 o 
   0   7   4      800.85      786.41     15.89 o 
   1   7   4     1018.65     1048.62     19.69 o 
   2   7   4       14.76       16.31      2.62 o 
   3   7   4     2876.66     2947.44     69.67 o 
   4   7   4        0.19        1.38      1.07 o 
   5   7   4     1544.97     1534.85     29.02 o 
   6   7   4      166.32      166.75      9.71 o 
   7   7   4       47.55       45.96      3.60 o 
   8   7   4      313.63      308.27     13.93 o 
  -4   8   4       16.30       18.34      4.06 o 
  -3   8   4      167.43      182.02     10.29 o 
  -2   8   4        0.43        3.81      2.10 o 
  -1   8   4     1441.59     1391.18     37.13 o 
   0   8   4       25.80       26.35      3.39 o 
   2   8   4      634.62      619.24     19.00 o 
   3   8   4      213.10      213.20      9.38 o 
   4   8   4      642.39      629.24     19.63 o 
   5   8   4      178.08      177.04     10.55 o 
   6   8   4      124.35      117.46      5.50 o 
   7   8   4        0.34        0.88      1.27 o 
   8   8   4      162.36      154.52      9.34 o 
  -2   9   4       82.80       78.97      6.44 o 
   5   9   4       69.60       75.23      7.38 o 
   6   9   4      209.93      216.73     12.21 o 
   7   9   4      156.17      169.78     16.60 o 
   5  10   4      483.10      555.90     22.92 o 
  -1  -9   5        1.44        4.80      2.02 o 
   0  -9   5      495.93      489.83     14.38 o 
   1  -9   5       10.24       11.33      2.55 o 
   2  -9   5      263.66      252.73      9.75 o 
   3  -9   5      110.44      106.79      6.13 o 
  -3  -8   5       10.07       13.54      3.95 o 
  -2  -8   5      246.53      261.66     13.58 o 
  -1  -8   5      473.11      484.61     13.77 o 
   0  -8   5      546.02      532.71     14.58 o 
   1  -8   5      825.05      824.61     19.59 o 
   2  -8   5      200.27      184.14      7.79 o 
   3  -8   5      834.04      770.14     18.73 o 
   4  -8   5      102.95      106.98      5.91 o 
   5  -8   5      595.68      599.44     24.21 o 
  -4  -7   5      136.30      149.06     10.25 o 
  -3  -7   5      215.82      214.46     12.00 o 
  -2  -7   5      294.22      271.25     13.30 o 
  -1  -7   5      470.93      461.52     20.14 o 
   0  -7   5       20.60       22.64      2.88 o 
   1  -7   5     1633.93     1677.23     32.46 o 
   2  -7   5      562.33      542.38     14.16 o 
   3  -7   5      413.02      402.16     11.69 o 
   4  -7   5      741.72      748.89     17.95 o 
   5  -7   5       19.88       28.52      3.33 o 
   6  -7   5     1065.60     1080.37     24.09 o 
  -5  -6   5      176.69      177.02     11.37 o 
  -4  -6   5       14.52       17.08      4.09 o 
  -3  -6   5      597.77      625.26     22.46 o 
  -2  -6   5       71.14       55.15      5.81 o 
  -1  -6   5      212.21      212.11      7.55 o 
   0  -6   5     1834.40     1769.24     33.10 o 
   1  -6   5      386.51      384.17     10.74 o 
   2  -6   5     4444.77     4500.62     75.44 o 
   3  -6   5       86.25       81.23      4.57 o 
   4  -6   5     1212.14     1199.06     24.67 o 
   5  -6   5      893.32      848.40     19.18 o 
   6  -6   5      732.15      719.22     17.21 o 
   7  -6   5      388.28      410.80     12.19 o 
  -5  -5   5       81.52       83.46      4.98 o 
  -4  -5   5      224.88      237.99      8.29 o 
  -3  -5   5      315.39      316.74     14.10 o 
  -2  -5   5     1028.40     1017.89     30.16 o 
  -1  -5   5       47.22       50.10      3.45 o 
   0  -5   5      981.82      982.37     20.09 o 
   1  -5   5      627.22      616.67     14.14 o 
   2  -5   5     1273.84     1254.40     24.44 o 
   3  -5   5      675.38      648.93     14.82 o 
   4  -5   5      385.70      368.10     10.15 o 
   5  -5   5      771.23      780.65     17.28 o 
   6  -5   5       18.55       19.63      2.97 o 
   7  -5   5      842.49      880.67     19.75 o 
   8  -5   5       28.53       29.39      5.46 o 
  -6  -4   5       39.19       44.67      4.07 o 
  -5  -4   5       36.54       35.74      3.49 o 
  -4  -4   5       44.56       45.62      3.65 o 
  -3  -4   5       14.14       15.80      2.24 o 
  -2  -4   5      943.26      890.31     18.15 o 
  -1  -4   5       97.21      100.17      3.52 o 
   0  -4   5      251.32      238.71      9.60 o 
   1  -4   5     1079.80     1063.23     20.74 o 
   2  -4   5       82.15       98.62      4.28 o 
   3  -4   5     1985.37     1940.62     34.51 o 
   4  -4   5        1.10        2.49      1.05 o 
   5  -4   5      616.01      599.10     17.08 o 
   6  -4   5      484.30      449.13     11.56 o 
   7  -4   5      264.26      258.66      8.37 o 
   8  -4   5      686.15      678.79     18.37 o 
   9  -4   5       49.90       50.14      5.56 o 
  -6  -3   5      128.42      139.21     15.48 o 
  -5  -3   5        9.50       15.78      6.65 o 
  -4  -3   5      248.42      244.00      9.50 o 
  -3  -3   5      607.45      627.49     14.40 o 
  -2  -3   5      492.97      478.10     11.38 o 
  -1  -3   5      856.75      845.97     13.59 o 
   0  -3   5      762.71      764.57     16.36 o 
   1  -3   5      207.85      186.72      4.39 o 
   2  -3   5      520.91      520.79      8.90 o 
   3  -3   5     1264.36     1259.72     18.37 o 
   4  -3   5      452.67      431.30     10.27 o 
   5  -3   5      363.35      361.58      9.32 o 
   6  -3   5      773.64      761.33     16.19 o 
   7  -3   5      627.90      608.71     26.35 o 
   8  -3   5      878.20      923.60     19.69 o 
   9  -3   5       20.58       22.32      3.99 o 
  -6  -2   5      337.79      331.14     10.85 o 
  -5  -2   5      104.93      100.87      5.34 o 
  -4  -2   5     1003.94     1016.56     31.96 o 
  -3  -2   5     1166.21     1203.60     23.48 o 
  -2  -2   5       21.17       23.75      2.26 o 
  -1  -2   5     2747.56     2722.00     37.00 o 
   0  -2   5       36.94       42.03      2.06 o 
   1  -2   5     2940.56     3166.08     42.18 o 
   2  -2   5     4310.93     4764.41     62.10 o 
   3  -2   5       12.93       17.59      1.32 o 
   4  -2   5     2721.82     2697.01     77.73 o 
   5  -2   5        0.88        2.25      0.78 o 
   6  -2   5     1075.93     1048.88     16.34 o 
   7  -2   5        4.34        4.26      1.08 o 
   8  -2   5      944.69      939.87     15.79 o 
   9  -2   5      300.53      296.58     13.02 o 
  -6  -1   5        9.98       14.13      4.81 o 
  -5  -1   5      820.05      794.13     18.33 o 
  -4  -1   5       33.10       29.58      2.89 o 
  -3  -1   5      881.19      873.16     18.15 o 
  -2  -1   5      500.81      455.07     10.80 o 
  -1  -1   5      972.29      974.81     18.03 o 
   0  -1   5     2988.23     2950.69     39.48 o 
   1  -1   5     3027.23     3254.82     43.10 o 
   2  -1   5     2296.94     2392.01     32.21 o 
   3  -1   5      188.78      201.75      5.04 o 
   4  -1   5     3334.14     3442.53     45.61 o 
   5  -1   5      660.50      689.49     22.02 o 
   6  -1   5      210.44      194.71      4.80 o 
   7  -1   5      417.42      392.55     12.72 o 
   8  -1   5      120.88      108.15      3.95 o 
   9  -1   5      823.34      791.60     24.88 o 
  10  -1   5        8.77       10.74      3.18 o 
  -6   0   5      212.39      197.80      8.04 o 
  -5   0   5      572.22      552.22     14.22 o 
  -4   0   5      746.87      735.82     16.65 o 
  -3   0   5       86.41       83.51      4.17 o 
  -2   0   5     1451.11     1311.72     96.45 o 
  -1   0   5      633.73      653.58     10.64 o 
   0   0   5     6906.97     6976.91     89.69 o 
   1   0   5      635.08      660.87     10.36 o 
   2   0   5     2247.42     2196.90     29.56 o 
   3   0   5     2277.63     2336.76     31.34 o 
   4   0   5      426.17      457.39      9.13 o 
   5   0   5     6451.90     6532.27     84.39 o 
   6   0   5       20.35       19.88      1.54 o 
   7   0   5     1410.28     1394.74     20.90 o 
   8   0   5      397.89      373.90     16.06 o 
   9   0   5      215.37      214.46     10.85 o 
  10   0   5      485.91      479.90     18.79 o 
  -6   1   5      121.29      126.85      6.28 o 
  -5   1   5       25.36       28.33      3.14 o 
  -4   1   5     1822.46     1798.86     37.41 o 
  -3   1   5      134.82      122.88      5.09 o 
  -2   1   5     3557.88     3637.07     60.02 o 
  -1   1   5     3345.36     3494.34     46.42 o 
   0   1   5       46.17       41.44      2.44 o 
   1   1   5     8055.95     7905.71    101.00 o 
   2   1   5      737.06      760.17     11.38 o 
   3   1   5     4342.60     4448.90     57.73 o 
   4   1   5      635.50      587.42      9.31 o 
   5   1   5     2128.30     2144.38     36.89 o 
   6   1   5     2017.84     2072.69     28.87 o 
   7   1   5     1001.91     1004.29     20.03 o 
   8   1   5      911.91      915.49     19.11 o 
   9   1   5       13.85       19.42      3.81 o 
  10   1   5      500.71      465.70     18.58 o 
  -6   2   5       40.05       46.66      4.09 o 
  -5   2   5      413.28      420.61     14.84 o 
  -4   2   5      446.64      434.78     11.69 o 
  -3   2   5     1076.98     1085.02     21.68 o 
  -2   2   5      777.83      820.93     23.06 o 
  -1   2   5     4641.92     4615.01     60.52 o 
   0   2   5     4852.64     5077.53     66.01 o 
   1   2   5     3065.27     3163.28     41.75 o 
   2   2   5     2531.77     2576.74     34.22 o 
   3   2   5      201.19      154.91      4.92 o 
   4   2   5     1571.72     1571.42     27.88 o 
   5   2   5       16.88        8.31      1.75 o 
   6   2   5     4521.05     4644.20     75.96 o 
   7   2   5       68.71       79.49      4.13 o 
   8   2   5      695.01      716.38     22.24 o 
   9   2   5       27.12       37.34      4.72 o 
  10   2   5       80.06       81.07      7.10 o 
  -6   3   5       47.25       45.70      4.15 o 
  -5   3   5      286.76      274.90      9.37 o 
  -4   3   5      176.27      184.46      7.03 o 
  -3   3   5      859.14      836.33     17.74 o 
  -2   3   5      149.45      149.62      7.21 o 
  -1   3   5      243.65      239.25      5.32 o 
   0   3   5     1151.49     1159.80     17.07 o 
   1   3   5      297.51      301.31      5.63 o 
   2   3   5     5222.81     5127.95     82.34 o 
   3   3   5      138.92      137.91      4.72 o 
   4   3   5      614.57      583.34     12.53 o 
   5   3   5      658.65      623.60     13.40 o 
   6   3   5      433.66      440.13     10.76 o 
   7   3   5     1042.85     1110.81     21.97 o 
   8   3   5      180.49      185.96      6.80 o 
   9   3   5      205.96      233.50     11.83 o 
  10   3   5        9.36       13.86      3.60 o 
  -6   4   5       38.30       33.86      7.94 o 
  -5   4   5      102.08      100.26      5.53 o 
  -4   4   5      266.04      278.20      9.03 o 
  -3   4   5       15.18       16.87      2.39 o 
  -2   4   5     1352.46     1354.76     20.39 o 
  -1   4   5        6.32        6.41      1.08 o 
   0   4   5      845.13      820.86     17.92 o 
   1   4   5      626.50      607.13      9.91 o 
   2   4   5     1525.27     1593.84     22.26 o 
   3   4   5     1491.43     1419.90     63.49 o 
   4   4   5     1153.68     1191.66     22.36 o 
   5   4   5     1057.35     1149.39     22.04 o 
   6   4   5       26.91       25.18      2.41 o 
   7   4   5      954.52      963.85     19.87 o 
   8   4   5      173.85      184.12      6.80 o 
   9   4   5      343.48      363.87     15.64 o 
  10   4   5       87.47       98.01      7.94 o 
  -5   5   5       50.35       52.30      4.62 o 
  -4   5   5      196.72      195.00      7.54 o 
  -3   5   5       79.74       83.83      4.54 o 
  -2   5   5     1217.51     1204.70     23.28 o 
  -1   5   5        3.13        2.98      0.91 o 
   0   5   5      739.08      731.51     12.11 o 
   1   5   5      196.84      195.56      4.63 o 
   2   5   5        1.37        2.56      2.13 o 
   3   5   5     2380.55     2339.34     40.34 o 
   4   5   5        0.70        0.97      0.95 o 
   5   5   5        1.75        5.88      2.64 o 
   6   5   5      212.89      201.90      8.64 o 
   7   5   5       55.67       53.79      3.54 o 
   8   5   5      759.01      767.40     17.33 o 
   9   5   5      122.95      129.43      8.71 o 
  -5   6   5        3.37        2.12      1.58 o 
  -4   6   5      256.48      254.14      8.87 o 
  -3   6   5      216.50      205.09     12.98 o 
  -2   6   5      280.76      260.37      7.94 o 
  -1   6   5     1781.58     1744.99     31.22 o 
   0   6   5        4.04        6.65      1.99 o 
   1   6   5      579.61      592.36     18.48 o 
   2   6   5      181.45      183.02      6.21 o 
   3   6   5      560.00      578.88     22.94 o 
   4   6   5      876.25      845.18     17.63 o 
   5   6   5      635.97      628.20     14.37 o 
   6   6   5      676.11      667.35     16.43 o 
   7   6   5       17.06       18.66      2.50 o 
   8   6   5      218.84      209.49      7.63 o 
   9   6   5        0.77        4.27      2.45 o 
  -4   7   5      198.05      192.42     10.85 o 
  -3   7   5      218.47      227.79     11.23 o 
  -2   7   5        0.40        2.69      1.75 o 
  -1   7   5     1318.71     1328.92     25.17 o 
   0   7   5      249.01      257.81     10.99 o 
   1   7   5      709.60      728.69     21.87 o 
   2   7   5      240.93      245.00      7.93 o 
   3   7   5       68.96       67.36      3.88 o 
   4   7   5      185.12      175.74     12.44 o 
   5   7   5      650.37      628.13     14.78 o 
   6   7   5      592.83      612.48     21.12 o 
   7   7   5       64.54       60.92      4.03 o 
   8   7   5       52.58       55.72      4.09 o 
   1   8   5       16.19       19.66      3.18 o 
   2   8   5      745.21      784.36     23.48 o 
   3   8   5      440.34      456.77     12.14 o 
   4   8   5      331.23      319.80     11.41 o 
   5   8   5      599.89      600.68     14.75 o 
   6   8   5      345.73      356.16     10.63 o 
   7   8   5      249.51      247.80     13.00 o 
   8   8   5        3.13        4.40      1.78 o 
   4   9   5       24.20       27.33      4.90 o 
   5   9   5      515.87      517.64     13.76 o 
   6   9   5       37.79       45.80      3.81 o 
   4  10   5      180.88      195.08     12.60 o 
   5  10   5       43.88       51.02      6.72 o 
  -1  -8   6      347.72      367.26     21.85 o 
   0  -8   6      278.89      276.68      9.97 o 
   1  -8   6      187.18      189.96     11.07 o 
   2  -8   6      320.68      312.67     10.66 o 
   3  -8   6       94.14       90.76      5.50 o 
   4  -8   6      363.46      351.52     11.60 o 
  -3  -7   6      339.17      335.32     16.10 o 
  -2  -7   6      287.98      295.11     14.52 o 
  -1  -7   6      527.89      535.07     14.40 o 
   0  -7   6      660.30      637.92     16.07 o 
   1  -7   6        4.20        3.82      1.86 o 
   2  -7   6     1276.48     1249.51     26.20 o 
   3  -7   6       44.63       46.63      6.14 o 
   4  -7   6      331.98      331.56     10.78 o 
   5  -7   6       93.79      110.49     12.21 o 
   6  -7   6      109.11      102.22      5.80 o 
  -4  -6   6      372.82      429.59     18.90 o 
  -3  -6   6        6.29        6.37      2.94 o 
  -2  -6   6      696.38      717.07     24.84 o 
  -1  -6   6      238.17      219.79      8.22 o 
   0  -6   6        7.65       10.35      2.15 o 
   1  -6   6      110.26      110.10      5.45 o 
   2  -6   6      653.23      642.93     22.66 o 
   3  -6   6     1227.39     1222.19     25.18 o 
   4  -6   6       96.38       99.81      5.24 o 
   5  -6   6     1080.48     1058.71     22.93 o 
   6  -6   6      179.77      182.46      7.47 o 
   7  -6   6      705.08      707.72     17.49 o 
  -4  -5   6      112.38      115.19      8.68 o 
  -3  -5   6      438.42      428.75     17.67 o 
  -2  -5   6      468.86      473.78     18.20 o 
  -1  -5   6     2365.36     2384.98     42.53 o 
   0  -5   6       15.42       15.41      2.26 o 
   1  -5   6      963.63      923.66     19.51 o 
   2  -5   6      362.05      343.86      9.80 o 
   3  -5   6     2438.21     2444.39     51.79 o 
   4  -5   6      220.05      234.77      7.95 o 
   5  -5   6     2048.28     1943.47     36.21 o 
   6  -5   6     1387.16     1342.39     27.02 o 
   7  -5   6        9.62       11.14      2.19 o 
   8  -5   6      910.05      889.45     20.36 o 
  -5  -4   6       85.26       95.47      5.46 o 
  -4  -4   6       13.50       20.43      2.82 o 
  -3  -4   6      463.60      470.89     12.93 o 
  -2  -4   6      107.02      106.34      5.46 o 
  -1  -4   6     1670.23     1718.54     25.39 o 
   0  -4   6      139.53      133.86      7.37 o 
   1  -4   6     1549.40     1563.56     28.94 o 
   2  -4   6     1867.17     1826.47     33.06 o 
   3  -4   6       51.35       56.16      4.55 o 
   4  -4   6     2260.14     2332.79     41.23 o 
   5  -4   6       45.36       49.50      8.43 o 
   6  -4   6     1037.48     1027.12     21.28 o 
   7  -4   6      422.59      420.15     11.50 o 
   8  -4   6      384.52      397.46     11.46 o 
   9  -4   6      451.79      407.65     16.45 o 
  -5  -3   6      292.91      302.11     10.15 o 
  -4  -3   6       33.48       33.40      3.74 o 
  -3  -3   6      145.16      147.97      8.21 o 
  -2  -3   6      538.62      530.52     12.68 o 
  -1  -3   6      359.42      346.95     10.54 o 
   0  -3   6     1297.09     1269.28     19.13 o 
   1  -3   6       11.31       11.39      1.77 o 
   2  -3   6      497.65      459.23     23.65 o 
   3  -3   6     1405.54     1321.89     99.39 o 
   4  -3   6     1236.94     1264.17     23.94 o 
   5  -3   6     1010.16     1007.99     20.12 o 
   6  -3   6       34.21       33.88      2.84 o 
   7  -3   6      924.53      926.24     19.51 o 
   8  -3   6       52.85       51.92      3.70 o 
   9  -3   6      782.24      789.01     18.00 o 
  -6  -2   6       96.23      102.04     10.11 o 
  -5  -2   6      252.24      246.20     10.55 o 
  -4  -2   6      209.43      224.64      8.08 o 
  -3  -2   6        0.29        0.70      1.10 o 
  -2  -2   6       11.48       11.10      2.03 o 
  -1  -2   6      135.21      125.53      4.24 o 
   0  -2   6     1382.70     1232.55     75.34 o 
   1  -2   6      711.54      717.17     11.79 o 
   2  -2   6      101.05       91.70      3.96 o 
   3  -2   6      197.31      162.80      4.14 o 
   4  -2   6        4.10        2.75      0.82 o 
   5  -2   6     2455.93     2478.11     34.35 o 
   6  -2   6       75.97       73.51      2.91 o 
   7  -2   6     1517.01     1485.86     27.77 o 
   8  -2   6      299.23      310.41      9.05 o 
   9  -2   6       69.21       66.52      6.09 o 
  -6  -1   6       89.87       91.49      8.71 o 
  -5  -1   6        1.29        1.08      1.40 o 
  -4  -1   6      725.98      715.05     21.92 o 
  -3  -1   6       26.40       26.49      2.73 o 
  -2  -1   6      239.25      235.33      7.40 o 
  -1  -1   6      392.86      384.31      7.54 o 
   0  -1   6      423.13      420.20      7.92 o 
   1  -1   6     1361.97     1402.56     20.36 o 
   2  -1   6      340.73      340.28      6.61 o 
   3  -1   6      329.97      309.87      6.09 o 
   4  -1   6      172.15      158.29      4.01 o 
   5  -1   6     1807.80     1817.78     25.77 o 
   6  -1   6      145.33      140.35      4.54 o 
   7  -1   6      721.99      691.57     12.01 o 
   8  -1   6      918.34      923.09     19.38 o 
   9  -1   6      204.15      223.22      7.80 o 
  10  -1   6      364.77      396.20     16.17 o 
  -6   0   6      103.61      110.91      6.10 o 
  -5   0   6       62.05       60.36      5.39 o 
  -4   0   6      408.80      382.04     11.08 o 
  -3   0   6      365.97      355.59      9.99 o 
  -2   0   6      166.34      143.99      5.43 o 
  -1   0   6      695.18      678.76     20.04 o 
   0   0   6        0.33        0.65      0.68 o 
   1   0   6     3758.77     3764.93     49.85 o 
   2   0   6       86.33       85.83      2.98 o 
   3   0   6     2799.49     2923.70     39.11 o 
   4   0   6      656.53      680.96     14.23 o 
   5   0   6       73.15       77.91      2.67 o 
   6   0   6     1784.85     1787.78     32.07 o 
   7   0   6       48.73       45.76      3.13 o 
   8   0   6      448.26      443.80     11.51 o 
   9   0   6       75.21       82.31      4.60 o 
  10   0   6       43.20       36.64      4.97 o 
  -6   1   6       60.56       57.05      4.63 o 
  -5   1   6      330.83      305.77     10.55 o 
  -4   1   6        8.14        8.90      2.13 o 
  -3   1   6     3893.65     3857.35     64.88 o 
  -2   1   6       26.99       30.64      2.70 o 
  -1   1   6     1659.30     1708.52     24.51 o 
   0   1   6      742.46      717.09     21.56 o 
   1   1   6      786.01      810.10     12.63 o 
   2   1   6     2922.49     2949.46     39.31 o 
   3   1   6     2630.32     2716.72     36.38 o 
   4   1   6     1482.05     1381.79     96.75 o 
   5   1   6      348.48      331.65      8.70 o 
   6   1   6      797.13      771.29     16.24 o 
   7   1   6      890.19      876.72     18.27 o 
   8   1   6      376.80      370.78     10.29 o 
   9   1   6      295.51      280.95     12.11 o 
  10   1   6        3.21        4.23      2.34 o 
  -6   2   6        0.06        2.31      2.50 o 
  -5   2   6      265.89      248.93     14.15 o 
  -4   2   6      377.31      392.73     16.83 o 
  -3   2   6      168.77      166.40      6.54 o 
  -2   2   6      196.35      203.86      6.74 o 
  -1   2   6      623.39      628.11     10.79 o 
   0   2   6     1232.01     1259.01     18.64 o 
   1   2   6      352.76      360.15      6.77 o 
   2   2   6     2274.19     2292.42     31.06 o 
   3   2   6      829.24      850.17     16.85 o 
   4   2   6     1827.28     1524.81    152.12 o 
   5   2   6     1640.59     1730.89     31.09 o 
   6   2   6      115.74      103.97      4.53 o 
   7   2   6     2821.21     2856.93     49.38 o 
   8   2   6       75.73       78.42      5.62 o 
   9   2   6      569.06      574.66     14.39 o 
  10   2   6       51.51       49.44      5.77 o 
  -5   3   6       51.84       57.45      4.52 o 
  -4   3   6      630.94      616.49     17.60 o 
  -3   3   6      912.14      874.02     18.85 o 
  -2   3   6     1085.00     1068.56     29.18 o 
  -1   3   6      225.33      221.52      5.34 o 
   0   3   6     1033.92     1002.31     15.42 o 
   1   3   6     1708.81     1714.86     24.12 o 
   2   3   6      790.48      820.93     20.29 o 
   3   3   6     9335.03     8662.49    137.29 o 
   4   3   6       41.79       38.67      2.71 o 
   5   3   6     1978.36     2027.27     35.88 o 
   6   3   6      292.46      286.02      8.35 o 
   7   3   6     1031.53     1028.41     21.07 o 
   8   3   6     1626.62     1582.34     30.32 o 
   9   3   6       39.56       57.56      5.63 o 
  10   3   6      319.26      317.58     14.98 o 
  -5   4   6        0.18       -0.34      1.52 o 
  -4   4   6      114.83      109.47      5.65 o 
  -3   4   6      397.27      403.75     11.17 o 
  -2   4   6      211.75      198.90      6.85 o 
  -1   4   6     2486.92     2482.81     34.71 o 
   0   4   6      104.87       96.94      4.03 o 
   1   4   6      966.65      908.37     44.89 o 
   2   4   6      472.69      442.00     10.53 o 
   3   4   6     2082.80     2089.22     36.59 o 
   4   4   6     1948.30     1985.72     44.30 o 
   5   4   6     1072.61     1025.88     20.47 o 
   6   4   6      490.36      469.74     11.70 o 
   7   4   6        0.05        1.31      1.84 o 
   8   4   6     1535.04     1459.05     28.45 o 
   9   4   6       70.74       78.25      4.69 o 
  10   4   6      229.90      240.11     12.77 o 
  -4   5   6       42.67       36.31      3.61 o 
  -3   5   6      231.99      233.40      8.14 o 
  -2   5   6      172.47      172.31      6.40 o 
  -1   5   6     1056.94     1052.30     16.83 o 
   0   5   6      139.04      126.96      5.12 o 
   1   5   6      452.87      421.03     10.51 o 
   2   5   6     1062.38     1055.18     34.33 o 
   3   5   6       25.24       26.95      2.49 o 
   4   5   6     1001.41      950.86     19.36 o 
   5   5   6        0.26        1.28      1.07 o 
   6   5   6      163.85      171.88     10.29 o 
   7   5   6      411.52      399.98     10.94 o 
   8   5   6       61.04       68.30      6.93 o 
   9   5   6      401.46      431.13     17.64 o 
  -4   6   6        3.97        2.24      2.57 o 
  -3   6   6      130.64      123.08      5.87 o 
  -2   6   6      192.44      193.86     10.62 o 
  -1   6   6       26.90       30.14      2.77 o 
   0   6   6      394.43      376.81     10.19 o 
   1   6   6      201.19      213.39     10.01 o 
   2   6   6      269.11      251.21      7.74 o 
   3   6   6      299.32      292.44      8.64 o 
   4   6   6      334.69      324.82     14.71 o 
   5   6   6     2242.98     2217.97     39.83 o 
   6   6   6      233.43      230.06     11.55 o 
   7   6   6      295.70      280.21      9.04 o 
   8   6   6       14.69       13.36      2.37 o 
   9   6   6      443.87      447.64     18.34 o 
  -3   7   6      130.52      138.02      9.99 o 
  -1   7   6      186.27      180.88      6.80 o 
   0   7   6      426.62      431.21     11.56 o 
   1   7   6       41.91       41.95      3.31 o 
   2   7   6      618.16      646.71     15.12 o 
   3   7   6      291.67      300.33      9.08 o 
   4   7   6      336.60      343.44      9.98 o 
   5   7   6     2265.02     2290.07     41.46 o 
   6   7   6       65.27       62.23      4.03 o 
   7   7   6      142.57      134.77      6.12 o 
   8   7   6       60.53       59.65      4.29 o 
  -1   8   6      151.25      155.33      9.41 o 
   0   8   6       63.84       64.96      4.21 o 
   1   8   6      647.56      669.89     16.05 o 
   2   8   6       74.52       90.01      4.95 o 
   3   8   6      244.70      258.61      8.65 o 
   4   8   6        0.56        1.32      1.21 o 
   5   8   6      251.56      242.73      8.47 o 
   6   8   6      310.17      299.51      9.75 o 
   7   8   6       86.17       85.44     17.37 o 
  -1   9   6      162.32      173.77     10.67 o 
   0   9   6       22.24       31.63      4.97 o 
   1   9   6      657.36      664.87     24.74 o 
   2   9   6      306.07      317.23     15.71 o 
   3   9   6      225.11      249.73     13.61 o 
   4   9   6      121.84      128.74      6.19 o 
   5   9   6       21.29       21.69      2.92 o 
   6   9   6      216.95      223.48      8.52 o 
   2  10   6      426.77      500.02     21.66 o 
   3  10   6        1.36        4.69      2.90 o 
   4  10   6      267.67      308.80     16.34 o 
   1  -8   7      170.07      179.98      7.97 o 
   2  -8   7       28.45       25.83      3.43 o 
  -1  -7   7       29.56       32.16      5.04 o 
   0  -7   7      166.02      160.03      7.15 o 
   1  -7   7      126.07      124.10      6.22 o 
   2  -7   7        0.23        0.10      1.34 o 
   3  -7   7      532.77      534.18     14.71 o 
   4  -7   7       23.98       33.31      3.66 o 
   5  -7   7      119.17      118.67      9.10 o 
  -3  -6   7       37.62       38.91      5.67 o 
  -2  -6   7        4.46        5.84      2.48 o 
  -1  -6   7      203.76      202.28     11.41 o 
   0  -6   7       50.33       52.28      4.06 o 
   1  -6   7     1004.19     1005.80     21.99 o 
   2  -6   7      581.97      543.19     14.23 o 
   3  -6   7      194.71      201.93      7.80 o 
   4  -6   7      842.64      817.36     19.22 o 
   5  -6   7       90.53      103.84      6.70 o 
   6  -6   7      452.88      420.88     12.53 o 
   7  -6   7       13.94       13.94      2.54 o 
  -3  -5   7      285.65      300.89     14.87 o 
  -2  -5   7      287.80      297.81     14.17 o 
  -1  -5   7      752.03      776.52     25.61 o 
   0  -5   7      334.52      320.31      9.76 o 
   1  -5   7     1221.02     1221.84     24.78 o 
   2  -5   7     1667.19     1607.29     30.77 o 
   3  -5   7       11.31       13.37      2.30 o 
   4  -5   7     2175.73     2172.00     40.01 o 
   5  -5   7      189.30      182.97      7.89 o 
   6  -5   7      310.98      344.72     10.66 o 
   7  -5   7       84.09       96.54      5.35 o 
   8  -5   7       24.37       26.96      4.02 o 
  -4  -4   7       68.23       67.86      4.73 o 
  -3  -4   7      166.91      170.06      7.02 o 
  -2  -4   7      665.22      646.92     22.50 o 
  -1  -4   7       35.44       31.32      4.44 o 
   0  -4   7     2116.58     2044.74     67.64 o 
   1  -4   7      186.27      175.67      9.22 o 
   2  -4   7      889.65      887.04     18.79 o 
   3  -4   7      916.83      931.12     19.53 o 
   4  -4   7      320.56      311.06     13.21 o 
   5  -4   7     2117.80     2178.47     40.48 o 
   6  -4   7       74.11       70.80      5.34 o 
   7  -4   7      669.66      682.37     16.28 o 
   8  -4   7      185.21      177.40     12.40 o 
  -4  -3   7      393.65      398.31     11.93 o 
  -3  -3   7       21.08       22.38      2.87 o 
  -2  -3   7      447.43      443.70     11.71 o 
  -1  -3   7      856.63      839.66     17.75 o 
   0  -3   7      474.30      446.66      8.86 o 
   1  -3   7     1522.75     1520.51     22.71 o 
   2  -3   7      169.75      154.17      5.69 o 
   3  -3   7     1720.53     1736.60     31.56 o 
   4  -3   7      291.95      296.60      8.54 o 
   5  -3   7     1641.50     1715.55     31.70 o 
   6  -3   7      959.82      960.90     19.97 o 
   7  -3   7      461.49      454.35     11.84 o 
   8  -3   7      759.87      746.11     25.61 o 
   9  -3   7       10.02       11.83      3.74 o 
  -5  -2   7       90.67      101.08      9.38 o 
  -4  -2   7      324.02      301.41      9.97 o 
  -3  -2   7      364.11      371.18     11.16 o 
  -2  -2   7       48.74       53.66      3.69 o 
  -1  -2   7      589.78      562.22     13.08 o 
   0  -2   7      700.31      667.15     14.29 o 
   1  -2   7     2412.57     2381.15     33.30 o 
   2  -2   7      889.79      844.79     14.26 o 
   3  -2   7      552.92      548.56      9.87 o 
   4  -2   7     2205.99     2259.51     31.72 o 
   5  -2   7       26.88       30.45      3.27 o 
   6  -2   7     5668.85     5914.58     96.23 o 
   7  -2   7        1.10        0.14      1.96 o 
   8  -2   7      616.03      621.93     22.22 o 
   9  -2   7      233.03      234.65     12.28 o 
  -5  -1   7       26.60       31.94      3.64 o 
  -4  -1   7       11.75        8.61      2.17 o 
  -3  -1   7      612.74      604.40     14.83 o 
  -2  -1   7        0.92        3.59      2.57 o 
  -1  -1   7      217.81      206.80      6.79 o 
   0  -1   7      540.65      497.18      9.29 o 
   1  -1   7      861.56      864.84     16.28 o 
   2  -1   7     3662.06     3606.76     48.37 o 
   3  -1   7        5.71        8.96      1.19 o 
   4  -1   7     1463.95     1545.01     22.51 o 
   5  -1   7      698.16      692.42     11.95 o 
   6  -1   7       96.91       98.31      4.48 o 
   7  -1   7      134.31      145.20      5.74 o 
   8  -1   7      146.75      129.27      5.64 o 
   9  -1   7      322.56      316.14     22.24 o 
  -5   0   7       30.87       35.15      3.85 o 
  -4   0   7      119.47      118.93     10.71 o 
  -3   0   7       43.81       45.29      4.27 o 
  -2   0   7      372.05      362.51      9.97 o 
  -1   0   7       84.72       74.60      5.18 o 
   0   0   7      130.39      111.34      3.58 o 
   1   0   7      396.42      383.78      7.55 o 
   2   0   7     1132.97     1089.07     54.78 o 
   3   0   7      435.38      434.53     13.72 o 
   4   0   7      391.82      414.61     27.82 o 
   5   0   7     1627.25     1720.11     31.25 o 
   6   0   7     1425.82     1433.16     27.03 o 
   7   0   7      581.17      591.67     13.92 o 
   8   0   7        0.06        2.54      1.51 o 
   9   0   7      264.64      274.61      9.01 o 
  10   0   7      128.93      131.64      8.57 o 
  -5   1   7       58.92       68.28      8.77 o 
  -4   1   7      313.41      287.29      9.65 o 
  -3   1   7        7.06       14.28      2.43 o 
  -2   1   7     1318.27     1325.44     25.77 o 
  -1   1   7       46.20       44.26      2.98 o 
   0   1   7      482.59      487.17      9.07 o 
   1   1   7      588.60      607.16     10.45 o 
   2   1   7      489.36      482.60     24.63 o 
   3   1   7     1666.21     1660.69     29.88 o 
   4   1   7      653.15      670.77     14.49 o 
   5   1   7      711.11      703.26     15.23 o 
   6   1   7      157.35      164.03      6.02 o 
   7   1   7      736.60      705.33     16.27 o 
   8   1   7      736.11      729.55     16.76 o 
   9   1   7      271.03      248.48      8.55 o 
  10   1   7       63.54       55.32      5.88 o 
  -5   2   7       42.21       37.98      3.88 o 
  -4   2   7      202.82      185.44      7.57 o 
  -3   2   7        0.43        1.48      1.36 o 
  -2   2   7     1197.75     1163.91     31.88 o 
  -1   2   7     1672.93     1700.66     30.98 o 
   0   2   7      556.72      519.41      9.57 o 
   1   2   7      391.63      390.78      7.52 o 
   2   2   7       20.57       17.18      1.98 o 
   3   2   7     1500.83     1490.94     27.35 o 
   4   2   7      412.83      396.03     10.07 o 
   5   2   7     1048.43     1062.86     44.63 o 
   6   2   7      429.73      431.02     11.15 o 
   7   2   7       22.64       13.75      2.18 o 
   8   2   7      836.69      799.40     18.04 o 
   9   2   7        1.84        1.92      2.34 o 
  10   2   7      128.43      133.81      8.99 o 
  -4   3   7       94.28       98.58      5.43 o 
  -3   3   7       71.49       70.48      7.59 o 
  -2   3   7      136.07      117.50      7.00 o 
  -1   3   7     3177.07     3134.18     53.12 o 
   0   3   7      134.05      126.40      6.30 o 
   1   3   7     1144.57     1113.41     23.06 o 
   2   3   7     1613.89     1624.54     29.58 o 
   3   3   7       19.28       13.48      1.89 o 
   4   3   7     1852.13     1823.91     33.00 o 
   5   3   7      489.71      500.95     12.15 o 
   6   3   7      965.00      971.36     20.11 o 
   7   3   7      149.25      140.34      5.94 o 
   8   3   7       44.47       52.29      3.94 o 
   9   3   7      229.95      233.31      9.64 o 
  10   3   7      241.53      228.98     12.32 o 
  -4   4   7       13.40       17.39      2.86 o 
  -3   4   7      153.96      155.22      6.64 o 
  -2   4   7      677.56      678.83     21.31 o 
  -1   4   7      151.86      149.84     10.20 o 
   0   4   7     2231.79     2277.93     40.24 o 
   1   4   7      378.25      368.97      9.79 o 
   2   4   7     1598.85     1570.59     29.02 o 
   3   4   7      729.33      712.05     15.48 o 
   4   4   7     1828.85     1817.88     33.10 o 
   5   4   7      712.47      665.15     15.08 o 
   6   4   7      830.57      854.10     18.50 o 
   7   4   7      406.98      377.75     10.79 o 
   8   4   7       17.21       13.68      2.31 o 
   9   4   7      483.78      496.60     13.63 o 
  10   4   7        1.97        0.31      1.89 o 
  -4   5   7      331.62      339.01     11.12 o 
  -3   5   7       85.07       86.52      4.93 o 
  -1   5   7       74.89       77.82      6.44 o 
   0   5   7     1363.26     1335.54     27.56 o 
   1   5   7      270.96      247.47      7.81 o 
   2   5   7      937.41      903.49     22.50 o 
   3   5   7      412.47      396.29     10.47 o 
   4   5   7       83.17       91.04      4.53 o 
   5   5   7     1169.68     1156.09     23.27 o 
   6   5   7        0.37        5.26      6.19 o 
   7   5   7      872.89      879.43     19.50 o 
   8   5   7      138.28      122.68      5.91 o 
   9   5   7      129.83      111.37      5.78 o 
  -3   6   7       14.70       16.83      4.20 o 
  -1   6   7      290.81      286.51     13.30 o 
   0   6   7       11.28       10.81      2.05 o 
   1   6   7     1476.11     1453.47     28.06 o 
   2   6   7       46.44       46.30      4.09 o 
   3   6   7      626.44      612.44     14.54 o 
   4   6   7     1509.40     1497.88     28.84 o 
   5   6   7      334.92      315.58     14.12 o 
   6   6   7      771.43      786.67     17.94 o 
   7   6   7      393.63      389.52     11.36 o 
   8   6   7      154.58      166.29      9.03 o 
   9   6   7        5.45        9.06      2.78 o 
  -2   7   7      113.46      103.43      8.26 o 
  -1   7   7      314.24      295.78     13.72 o 
   0   7   7      133.40      144.33      6.24 o 
   1   7   7      540.75      532.21     15.94 o 
   2   7   7      368.85      358.59     10.52 o 
   3   7   7      239.45      244.56     10.79 o 
   4   7   7      184.91      172.59      6.88 o 
   5   7   7        3.36        5.66      1.85 o 
   6   7   7      379.32      375.33     11.14 o 
   7   7   7       35.88       40.18      3.63 o 
   8   7   7      115.61      109.31      8.05 o 
  -1   8   7      104.36      103.92      7.73 o 
   0   8   7      109.35      105.53      6.67 o 
   1   8   7        1.16        2.58      1.49 o 
   2   8   7      920.80      922.19     20.55 o 
   3   8   7       91.51       82.56      4.81 o 
   4   8   7        7.80        8.37      1.97 o 
   5   8   7       44.00       40.55      3.68 o 
   6   8   7      144.18      137.48      6.46 o 
   7   8   7      212.33      221.46      8.51 o 
   1   9   7       34.80       39.68      5.67 o 
   2   9   7      420.42      418.74     18.58 o 
   3   9   7       79.13       83.71      7.21 o 
   4   9   7      269.12      287.35      9.90 o 
   5   9   7       45.58       50.31      4.17 o 
   6   9   7        0.86        2.74      1.54 o 
   1  -7   8        4.91        8.12      2.06 o 
   2  -7   8      246.49      247.82      9.42 o 
   3  -7   8       46.70       52.63      6.02 o 
   4  -7   8      275.38      281.68     10.30 o 
  -1  -6   8        2.18        3.64      1.96 o 
   0  -6   8      296.94      302.50     14.38 o 
   1  -6   8        1.42        6.06      6.26 o 
   2  -6   8       85.47       82.09      5.00 o 
   3  -6   8      341.53      337.16     10.89 o 
   4  -6   8        4.56        1.89      2.89 o 
   5  -6   8      396.75      401.59     12.33 o 
   6  -6   8        4.35        7.46      1.94 o 
  -2  -5   8      294.24      292.35     14.45 o 
  -1  -5   8      579.56      603.32     22.08 o 
   0  -5   8       18.80       20.61      3.99 o 
   1  -5   8      168.92      161.08     15.12 o 
   2  -5   8       75.96       76.66      4.65 o 
   3  -5   8      275.01      266.16      9.75 o 
   4  -5   8        0.10        1.26      1.84 o 
   5  -5   8      759.82      756.11     18.01 o 
   6  -5   8       31.34       32.25      3.37 o 
   7  -5   8      134.18      115.46      5.91 o 
  -3  -4   8       51.78       63.79      6.82 o 
  -2  -4   8      389.73      383.99     16.66 o 
  -1  -4   8      657.52      635.96     22.22 o 
   0  -4   8        7.55       10.03      2.68 o 
   1  -4   8     1428.67     1449.22     31.21 o 
   2  -4   8       17.49       20.06      3.15 o 
   3  -4   8      423.03      431.06     11.64 o 
   4  -4   8        8.56       13.44      2.43 o 
   5  -4   8      692.64      668.31     16.00 o 
   6  -4   8      775.63      756.59     17.67 o 
   7  -4   8      108.40      100.35      8.36 o 
   8  -4   8      328.12      334.69     16.24 o 
  -3  -3   8      581.09      598.92     15.35 o 
  -2  -3   8       12.93       16.87      2.58 o 
  -1  -3   8      416.17      400.84     10.94 o 
   0  -3   8       78.00       71.03      5.11 o 
   1  -3   8      877.29      869.84     18.47 o 
   2  -3   8     1245.60     1234.74     24.18 o 
   3  -3   8      408.17      432.50     11.18 o 
   4  -3   8      683.91      681.56     22.85 o 
   5  -3   8       58.66       60.60      4.08 o 
   6  -3   8      855.58      882.93     28.94 o 
   7  -3   8      295.89      256.83     13.26 o 
   8  -3   8      410.13      403.90     17.64 o 
  -4  -2   8      184.10      187.20      9.59 o 
  -3  -2   8      235.99      247.37     14.89 o 
  -2  -2   8      273.11      296.20      9.34 o 
  -1  -2   8      155.93      163.59      7.77 o 
   0  -2   8     1313.26     1289.94     28.99 o 
   1  -2   8      284.36      280.08      7.33 o 
   2  -2   8     2546.55     2562.77     36.03 o 
   3  -2   8      240.41      224.34      5.68 o 
   4  -2   8      981.57     1015.62     16.37 o 
   5  -2   8     1939.12     2016.29     53.96 o 
   6  -2   8      251.85      250.43     12.74 o 
   7  -2   8     1789.61     1895.71     52.28 o 
   8  -2   8       84.01       85.34      7.45 o 
   9  -2   8      506.76      542.43     21.34 o 
  -4  -1   8      412.43      422.43     23.06 o 
  -3  -1   8      103.73      100.21      5.39 o 
  -2  -1   8      781.02      804.38     18.32 o 
  -1  -1   8       70.93       73.92      4.09 o 
   0  -1   8      779.87      800.48     13.73 o 
   1  -1   8     1793.00     1781.79     26.12 o 
   2  -1   8        9.50       11.40      1.46 o 
   3  -1   8     2286.20     2294.47     32.36 o 
   4  -1   8      241.67      244.07      7.56 o 
   5  -1   8      795.55      793.58     17.03 o 
   6  -1   8        0.49        5.58      5.95 o 
   7  -1   8     1395.29     1412.56     28.20 o 
   8  -1   8      930.31      894.37     29.36 o 
   9  -1   8      349.43      367.93     16.69 o 
  -4   0   8       17.84       24.85      4.90 o 
  -3   0   8      263.84      270.22      9.23 o 
  -2   0   8      130.05      126.74      5.69 o 
  -1   0   8      651.62      649.57     24.81 o 
   0   0   8       68.28       70.74      3.04 o 
   1   0   8      830.90      812.45     13.65 o 
   2   0   8      834.13      835.56     17.49 o 
   3   0   8     1642.62     1681.84     30.83 o 
   4   0   8      450.05      448.08     11.21 o 
   5   0   8      242.05      233.95      8.54 o 
   6   0   8      380.92      375.75     10.30 o 
   7   0   8      221.11      212.70      7.47 o 
   8   0   8     2204.45     2245.30     41.19 o 
   9   0   8       36.33       42.21      3.71 o 
  -4   1   8       17.77       20.48      2.96 o 
  -3   1   8      381.22      374.05     11.26 o 
  -2   1   8       72.60       75.73      4.41 o 
  -1   1   8      613.37      634.97     14.69 o 
   0   1   8       17.19       31.83      7.96 o 
   1   1   8      301.40      297.01      8.58 o 
   2   1   8      416.97      410.31     10.57 o 
   3   1   8       92.83       94.81      4.44 o 
   4   1   8     1874.83     1883.46     34.15 o 
   5   1   8        8.00        8.83      1.81 o 
   6   1   8      310.28      303.80      9.05 o 
   7   1   8      653.13      623.14     23.39 o 
   8   1   8      211.81      226.86     11.83 o 
   9   1   8      629.67      634.31     15.87 o 
  10   1   8      150.33      152.58      6.97 o 
  -4   2   8      142.67      114.36      9.34 o 
  -3   2   8      129.74      125.64      6.13 o 
  -2   2   8      136.90      142.73     11.90 o 
  -1   2   8       98.06       91.63      4.55 o 
   0   2   8      441.96      432.53     11.72 o 
   2   2   8        2.50        3.46      1.38 o 
   3   2   8      288.89      277.56      8.25 o 
   4   2   8     1031.46     1034.00     20.96 o 
   5   2   8      802.87      827.55     32.58 o 
   6   2   8      471.33      465.31     12.05 o 
   7   2   8      411.65      403.03     11.26 o 
   8   2   8        0.36        1.76      1.31 o 
   9   2   8      409.67      408.97     18.55 o 
  10   2   8        5.58       11.16      2.35 o 
  -4   3   8      144.19      145.21      6.91 o 
  -3   3   8        1.29        6.03      1.99 o 
  -2   3   8       87.20       94.64      4.96 o 
  -1   3   8       59.32       69.11      6.19 o 
   0   3   8      753.31      717.94     15.97 o 
   1   3   8       38.23       38.28      5.32 o 
   2   3   8      517.23      511.42     12.47 o 
   3   3   8      273.63      277.93     15.03 o 
   4   3   8      151.54      154.50     10.71 o 
   5   3   8     1083.58     1062.76     21.75 o 
   6   3   8      249.44      227.49     20.47 o 
   7   3   8      148.09      156.34      6.51 o 
   8   3   8       72.28       71.24      4.57 o 
   9   3   8      117.43      117.08      6.01 o 
  10   3   8      264.07      266.81      9.61 o 
  -3   4   8        0.00       -0.14      2.34 o 
  -2   4   8      222.43      196.61     11.34 o 
  -1   4   8      230.21      222.26     11.62 o 
   0   4   8      320.40      312.34      9.27 o 
   1   4   8      464.95      432.40     11.36 o 
   2   4   8     1054.93     1035.40     21.19 o 
   3   4   8      723.20      701.86     15.81 o 
   4   4   8       44.84       43.64      5.98 o 
   5   4   8      949.25      929.82     19.93 o 
   6   4   8      106.00      113.93      5.46 o 
   7   4   8      902.32      799.58     20.38 o 
   8   4   8      459.27      419.64     12.18 o 
   9   4   8        3.37        4.66      1.77 o 
  -3   5   8      150.34      161.13     10.74 o 
  -1   5   8      320.03      335.56     15.05 o 
   0   5   8       34.82       36.62      3.21 o 
   1   5   8     1166.25     1160.62     23.62 o 
   2   5   8       72.45       71.56      4.17 o 
   3   5   8      980.11      937.29     35.81 o 
   4   5   8       73.75       70.77      4.20 o 
   5   5   8        3.36        4.10      1.49 o 
   6   5   8      764.63      752.63     17.47 o 
   7   5   8       59.25       48.59      3.93 o 
   8   5   8      342.66      322.97     10.43 o 
   9   5   8       52.14       51.69      8.80 o 
  -2   6   8        4.68        8.82      3.53 o 
  -1   6   8      137.67      136.29      9.10 o 
   0   6   8      247.80      274.12     17.30 o 
   1   6   8      170.25      174.72      6.94 o 
   2   6   8     1102.68     1069.12     22.42 o 
   3   6   8        0.08       -0.23      1.12 o 
   4   6   8      369.47      350.42     13.94 o 
   5   6   8      396.94      390.97     11.28 o 
   6   6   8      653.10      626.39     19.07 o 
   7   6   8      424.28      387.28     11.56 o 
   8   6   8      211.64      214.48      8.41 o 
  -1   7   8        0.65        0.98      1.99 o 
   0   7   8      112.85      118.46      5.76 o 
   1   7   8      104.55      100.94      5.34 o 
   2   7   8      614.74      624.38     15.59 o 
   3   7   8      233.45      237.13      8.50 o 
   4   7   8     1191.45     1187.65     24.85 o 
   5   7   8      417.60      408.68     11.92 o 
   6   7   8        0.03        1.13      1.38 o 
   7   7   8      529.21      531.82     14.56 o 
   8   7   8       13.10       15.91      2.97 o 
   0   8   8       48.21       50.25      5.81 o 
   1   8   8       92.68       89.15      5.18 o 
   2   8   8        3.65        4.07      3.38 o 
   3   8   8      184.84      196.89      7.94 o 
   4   8   8      318.34      297.05     10.00 o 
   5   8   8      585.33      613.20     16.00 o 
   6   8   8      161.57      145.00      6.87 o 
   7   8   8       80.01       67.64      5.74 o 
   3   9   8       81.57       85.60      5.32 o 
   4   9   8      102.22      115.97      6.18 o 
   1  -6   9      319.84      341.04     11.18 o 
   2  -6   9       72.33       72.79      4.91 o 
   3  -6   9       96.30      109.07      6.01 o 
   4  -6   9      464.47      460.31     13.67 o 
   0  -5   9        2.77        4.83      2.31 o 
   1  -5   9      400.56      385.85     11.57 o 
   2  -5   9      530.57      529.91     14.29 o 
   3  -5   9       49.76       47.50      4.07 o 
   4  -5   9      405.35      390.08     11.82 o 
   5  -5   9      109.24       99.71      5.49 o 
   6  -5   9      287.25      277.13     14.98 o 
  -1  -4   9        7.64       10.92      3.08 o 
   0  -4   9       13.49       11.86      3.39 o 
   1  -4   9       25.86       28.87      3.11 o 
   2  -4   9      490.43      479.48     19.79 o 
   3  -4   9        1.43        2.69      1.51 o 
   4  -4   9      328.47      333.50     10.31 o 
   5  -4   9      534.64      499.04     20.61 o 
   6  -4   9       11.75       12.63      4.06 o 
   7  -4   9      461.41      500.16     21.34 o 
  -2  -3   9      402.79      420.23     13.79 o 
  -1  -3   9       58.90       60.32      6.09 o 
   0  -3   9      325.47      339.10     14.31 o 
   1  -3   9      175.99      170.21      6.59 o 
   2  -3   9      298.21      284.75      8.83 o 
   3  -3   9      364.95      362.78     13.49 o 
   4  -3   9      323.06      325.45     14.91 o 
   5  -3   9      166.79      156.48     10.11 o 
   6  -3   9       76.67       69.35      7.17 o 
   7  -3   9      485.22      465.21     19.66 o 
   8  -3   9       90.11       90.24      8.12 o 
  -2  -2   9      381.33      365.03     11.00 o 
  -1  -2   9      173.97      182.50      7.12 o 
   0  -2   9      159.29      181.11      6.75 o 
   1  -2   9      311.35      296.55      7.15 o 
   2  -2   9        7.62        9.80      1.51 o 
   3  -2   9     1034.04     1061.31     32.33 o 
   4  -2   9       39.77       34.96      5.00 o 
   5  -2   9      950.65      955.05     30.83 o 
   6  -2   9      516.07      529.69     21.06 o 
   7  -2   9      206.25      206.20     12.18 o 
   8  -2   9      495.10      491.69     20.47 o 
  -3  -1   9      180.35      181.58      7.63 o 
  -2  -1   9       12.62       12.45      2.33 o 
  -1  -1   9     1242.76     1196.57     24.19 o 
   0  -1   9        8.58       13.65      2.90 o 
   1  -1   9      927.77      928.97     15.75 o 
   2  -1   9      528.28      532.21     13.13 o 
   3  -1   9      978.07      997.26     20.70 o 
   4  -1   9     1453.53     1500.12     38.40 o 
   5  -1   9     1606.33     1693.85     31.94 o 
   6  -1   9      860.16      856.24     18.81 o 
   7  -1   9       91.60       85.17      7.66 o 
   8  -1   9      545.60      550.93     21.80 o 
   9  -1   9      202.82      206.10     12.42 o 
  -3   0   9       71.49       72.82      5.13 o 
  -2   0   9      264.41      278.83      9.33 o 
  -1   0   9      290.33      280.85      8.91 o 
   0   0   9      371.46      377.50     10.30 o 
   1   0   9      426.48      395.36     10.77 o 
   2   0   9     1062.33     1043.49     21.45 o 
   3   0   9       76.55       69.33      4.06 o 
   4   0   9     2100.88     2154.33     41.52 o 
   5   0   9     1057.85     1082.43     30.20 o 
   6   0   9      156.68      163.63      6.50 o 
   7   0   9      553.51      545.46     13.95 o 
   8   0   9        4.00        5.52      1.99 o 
   9   0   9      891.59      859.67     21.90 o 
  -3   1   9       16.44       18.29      3.39 o 
  -2   1   9      322.67      332.27     10.31 o 
  -1   1   9      109.52       89.02      7.31 o 
   0   1   9     1314.57     1415.56     40.03 o 
   1   1   9      212.28      212.01      7.46 o 
   2   1   9      693.54      717.05     16.29 o 
   3   1   9      942.73      950.95     20.05 o 
   4   1   9      332.13      356.17     10.15 o 
   5   1   9     3756.69     3826.82     65.05 o 
   6   1   9        7.54        9.85      2.06 o 
   7   1   9      604.26      619.43     15.37 o 
   8   1   9      242.66      219.88     17.97 o 
   9   1   9      392.91      392.37     11.86 o 
  -3   2   9        5.32        3.25      1.65 o 
  -2   2   9       55.30       52.45      6.26 o 
  -1   2   9      326.11      333.08     15.26 o 
   0   2   9      157.36      157.81      9.69 o 
   1   2   9      515.01      517.16     13.09 o 
   2   2   9       81.72       73.90      5.48 o 
   3   2   9      315.80      309.00      9.36 o 
   4   2   9      485.23      488.30     20.17 o 
   5   2   9      768.24      779.78     24.84 o 
   6   2   9      351.64      356.30     10.55 o 
   7   2   9      654.49      627.66     15.99 o 
   8   2   9      289.10      285.51      9.58 o 
   9   2   9       22.04       31.39      3.44 o 
  -2   3   9      247.27      219.60     12.49 o 
  -1   3   9      183.08      180.31     10.71 o 
   0   3   9      164.33      170.34     10.18 o 
   1   3   9      602.49      615.84     14.89 o 
   2   3   9      177.54      179.17      8.73 o 
   3   3   9      239.75      238.27     11.34 o 
   4   3   9      403.26      390.22     10.93 o 
   5   3   9        7.21        9.47      2.03 o 
   6   3   9     1043.58     1046.69     22.36 o 
   7   3   9        0.80        2.50      3.43 o 
   8   3   9      177.83      190.74      7.74 o 
   9   3   9      196.29      197.31      8.14 o 
  -2   4   9       55.69       43.04      6.16 o 
  -1   4   9      153.47      143.36      9.52 o 
   0   4   9      166.53      161.03      9.90 o 
   1   4   9      234.02      232.65      8.10 o 
   2   4   9     1166.18     1170.20     24.11 o 
   3   4   9        8.27        7.15      1.92 o 
   4   4   9      152.07      143.27      6.11 o 
   5   4   9       93.42       84.74      4.72 o 
   6   4   9      419.95      424.15     13.40 o 
   7   4   9      706.29      686.60     16.97 o 
   8   4   9       44.48       50.17      4.15 o 
   9   4   9       37.08       42.75      5.63 o 
  -1   5   9      190.46      180.45     10.99 o 
   0   5   9      106.47       96.86      7.63 o 
   1   5   9        2.50        4.00      1.63 o 
   2   5   9      989.72      967.02     21.03 o 
   3   5   9        0.28        3.21      1.50 o 
   4   5   9      383.45      355.24     10.62 o 
   5   5   9       55.79       53.69      4.04 o 
   6   5   9        3.97        5.55      1.85 o 
   7   5   9      746.54      722.12     23.65 o 
   8   5   9        0.71        0.59      1.41 o 
  -1   6   9        5.09        2.34      1.99 o 
   0   6   9      204.44      203.96     11.69 o 
   1   6   9       81.70       79.97      4.80 o 
   2   6   9       31.10       35.10      3.46 o 
   3   6   9      427.72      420.73     12.08 o 
   4   6   9        8.58       11.87      2.41 o 
   5   6   9      292.12      278.25      9.49 o 
   6   6   9        5.56        6.30      1.78 o 
   7   6   9      276.26      256.15      9.34 o 
   8   6   9      181.11      184.81      7.91 o 
   0   7   9      172.97      171.60     10.78 o 
   1   7   9      210.54      208.79      8.45 o 
   2   7   9       26.45       26.86      3.23 o 
   3   7   9     1214.37     1245.47     26.41 o 
   4   7   9      233.27      239.11     10.53 o 
   5   7   9      280.65      275.80      9.61 o 
   6   7   9       57.52       68.49      4.74 o 
   7   7   9        0.05        1.51      1.38 o 
   2   8   9      198.30      222.95      8.71 o 
   3   8   9        3.66        9.90      2.48 o 
   4   8   9      460.58      503.02     14.31 o 
   5   8   9        0.03        1.88      1.50 o 
   3  -5  10      879.03      892.21     20.97 o 
   1  -4  10      370.54      374.93     15.92 o 
   2  -4  10       92.91       91.87      5.19 o 
   3  -4  10      369.00      375.52     16.94 o 
   4  -4  10       55.91       55.53      6.68 o 
   5  -4  10      134.12      130.03      9.87 o 
   6  -4  10      383.58      424.55     19.66 o 
   0  -3  10       17.16       15.36      3.60 o 
   1  -3  10       49.57       57.84      5.46 o 
   2  -3  10      255.70      247.81     12.53 o 
   3  -3  10        4.09        6.37      2.73 o 
   4  -3  10      120.24      131.36      9.31 o 
   5  -3  10       12.87       17.85      4.37 o 
   6  -3  10      163.64      163.55     11.02 o 
   7  -3  10      139.61      135.00     10.08 o 
  -1  -2  10       50.68       55.69      4.17 o 
   0  -2  10       48.40       50.88      3.85 o 
   2  -2  10      134.27      132.76      8.68 o 
   3  -2  10       65.32       59.31      6.23 o 
   4  -2  10      606.68      655.31     24.00 o 
   5  -2  10      246.82      235.49     13.12 o 
   6  -2  10      256.10      284.97     14.94 o 
   7  -2  10      192.69      201.51     12.49 o 
   8  -2  10        0.16       -2.03      2.03 o 
  -1  -1  10       40.29       37.69      5.25 o 
   0  -1  10      747.81      762.25     25.23 o 
   1  -1  10       11.34       17.60      3.60 o 
   2  -1  10      259.70      273.55      8.94 o 
   3  -1  10      172.70      165.68      6.73 o 
   4  -1  10      641.62      684.09     16.31 o 
   5  -1  10      414.51      392.53     17.29 o 
   6  -1  10      244.26      263.17     13.96 o 
   7  -1  10      121.23      133.91      9.87 o 
   8  -1  10       23.02       21.59      4.76 o 
  -1   0  10       48.34       54.69      6.44 o 
   0   0  10      641.75      612.83     22.18 o 
   1   0  10      692.32      692.16     23.62 o 
   2   0  10      216.81      232.43      8.21 o 
   3   0  10      250.34      262.87      8.80 o 
   4   0  10       34.86       30.69      3.20 o 
   5   0  10      264.65      277.08      9.11 o 
   6   0  10       22.45       23.31      2.94 o 
   7   0  10      917.32      941.27     27.49 o 
   8   0  10      153.69      140.74      6.56 o 
  -1   1  10      223.42      221.91     12.35 o 
   0   1  10        0.69        0.24      1.82 o 
   1   1  10     1441.29     1451.81     41.22 o 
   2   1  10        1.78        4.99      4.23 o 
   3   1  10      613.42      612.26     15.20 o 
   4   1  10      506.16      517.11     13.58 o 
   5   1  10       31.57       37.61      3.48 o 
   6   1  10      345.82      349.89     10.80 o 
   7   1  10      387.66      395.82     11.80 o 
   8   1  10      636.48      615.14     19.16 o 
   9   1  10       22.73       24.14      3.14 o 
  -1   2  10      136.09      140.45      9.69 o 
   0   2  10      241.44      244.38     12.88 o 
   1   2  10      182.07      184.82     10.78 o 
   2   2  10      601.77      580.27     14.77 o 
   3   2  10      186.57      194.86      9.90 o 
   4   2  10      944.96      966.29     21.15 o 
   5   2  10      322.88      321.63     10.16 o 
   6   2  10     1438.85     1469.66     29.58 o 
   7   2  10      399.40      372.93     11.47 o 
   8   2  10      460.47      444.95     13.06 o 
   9   2  10      166.50      167.53     15.92 o 
  -1   3  10        8.85       13.16      3.71 o 
   0   3  10      255.36      273.95     14.00 o 
   1   3  10      319.25      318.87     15.01 o 
   2   3  10      801.99      829.08     19.11 o 
   3   3  10       97.98       99.99      5.41 o 
   4   3  10      610.15      636.72     16.60 o 
   5   3  10      384.79      372.84     11.23 o 
   6   3  10       35.33       42.70      4.01 o 
   7   3  10      635.98      677.77     17.09 o 
   8   3  10        1.02        0.91      1.40 o 
  -1   4  10       22.19       24.98      4.79 o 
   0   4  10       73.93       75.86      7.03 o 
   1   4  10      210.20      209.70     11.86 o 
   2   4  10       32.00       37.63      3.56 o 
   3   4  10      615.04      584.37     14.97 o 
   4   4  10       55.90       55.65      4.15 o 
   5   4  10      185.13      186.53      7.56 o 
   6   4  10      255.18      252.67      9.11 o 
   7   4  10      289.70      305.17     11.04 o 
   8   4  10      247.38      251.79      9.52 o 
   0   5  10       16.66       20.82      4.37 o 
   1   5  10       26.88       31.98      5.00 o 
   2   5  10       15.52       18.92      2.80 o 
   3   5  10      414.27      409.23     12.06 o 
   4   5  10       23.76       20.46      2.86 o 
   5   5  10       74.31       78.91      4.88 o 
   6   5  10       48.97       52.35      4.25 o 
   7   5  10       25.99       22.53      3.11 o 
   8   5  10      344.97      345.23     11.57 o 
   1   6  10       95.14       85.06      7.52 o 
   2   6  10       48.23       54.98      4.35 o 
   3   6  10       10.10        9.63      2.18 o 
   4   6  10      473.91      480.20     13.61 o 
   5   6  10       11.44       11.28      2.41 o 
   6   6  10      141.76      154.35      7.20 o 
   7   6  10       73.09       73.21      5.07 o 
   3   7  10       56.35       56.54      4.55 o 
   4   7  10      434.92      442.89     13.27 o 
   5   7  10       17.56       22.84      3.13 o 
   3  -3  11      184.11      178.21     11.02 o 
   4  -3  11      299.67      291.20     15.05 o 
   5  -3  11      902.37      891.61     31.07 o 
   2  -2  11        3.69        4.62      2.76 o 
   3  -2  11      147.21      141.19      9.62 o 
   4  -2  11      272.80      238.81     13.23 o 
   5  -2  11      563.90      544.53     22.29 o 
   6  -2  11      150.45      137.37     10.32 o 
   1  -1  11      208.45      215.79     11.65 o 
   2  -1  11        9.84       11.18      2.36 o 
   3  -1  11      160.59      172.86      7.28 o 
   4  -1  11       98.69       95.18      8.12 o 
   5  -1  11      210.66      226.67     12.98 o 
   6  -1  11      364.31      373.63     17.81 o 
   7  -1  11        2.59        7.31      3.22 o 
   0   0  11       19.88       23.30      4.83 o 
   1   0  11      153.82      169.57     10.43 o 
   2   0  11       46.18       48.69      4.44 o 
   3   0  11      172.01      185.17      7.56 o 
   4   0  11        1.31        3.04      1.75 o 
   5   0  11        4.32        5.41      1.86 o 
   6   0  11      525.11      545.63     14.74 o 
   7   0  11      116.69      109.70      9.13 o 
   0   1  11       90.45      101.79      8.29 o 
   1   1  11        5.46       11.06      3.39 o 
   2   1  11      551.91      584.41     15.29 o 
   3   1  11       26.39       24.44      3.14 o 
   4   1  11      660.72      677.81     16.93 o 
   5   1  11      376.98      384.52     11.71 o 
   6   1  11       71.48       74.25      5.34 o 
   7   1  11      628.74      668.46     17.13 o 
   8   1  11       49.33       55.56      4.55 o 
   0   2  11      240.73      235.87     13.16 o 
   1   2  11       47.04       51.68      6.23 o 
   2   2  11      306.38      312.64     10.40 o 
   3   2  11      265.14      259.14      9.47 o 
   4   2  11      470.24      496.72     13.78 o 
   5   2  11      440.30      438.20     12.78 o 
   6   2  11       15.26       23.56      3.17 o 
   7   2  11      583.64      586.63     15.84 o 
   8   2  11       41.93       54.28      4.55 o 
   1   3  11      168.72      173.87     11.09 o 
   2   3  11       20.78       19.29      3.45 o 
   3   3  11      935.71      953.54     21.72 o 
   4   3  11       51.51       60.66      5.98 o 
   5   3  11      329.77      351.69     15.64 o 
   6   3  11       55.68       60.19      4.59 o 
   7   3  11       51.85       53.96      4.44 o 
   1   4  11      220.39      205.47     12.28 o 
   2   4  11      308.86      315.66     12.33 o 
   3   4  11       98.53      106.81      6.75 o 
   4   4  11      617.18      605.99     16.02 o 
   5   4  11      107.36      106.78      8.78 o 
   6   4  11      396.18      406.82     20.94 o 
   7   4  11      143.12      146.43      7.21 o 
   2   5  11      338.04      339.34     16.24 o 
   3   5  11       58.28       57.80      4.49 o 
   4   5  11      371.16      379.50     14.15 o 
   5   5  11       74.29       77.70      5.08 o 
   6   5  11      411.57      406.24     12.75 o 
   3   0  12       98.21      112.35      6.15 o 
   4   0  12       12.90       18.63      3.02 o 
   5   0  12      110.56      125.95      6.48 o 
   3   1  12      328.71      334.61     11.22 o 
   4   1  12      129.40      126.85      6.56 o 
   5   1  12        5.44       10.76      7.05 o 
   3   2  12      130.58      138.83      9.50 o 
   4   2  12      414.36      428.22     13.13 o 
   5   2  12        0.73        2.55      1.64 o 
   6   2  12       38.20       37.32      4.00 o 
   4   3  12      596.54      604.63     16.48 o 
   5   3  12       19.33       22.48      3.30 o 
                                                 
